# Supplementary material for: Revisiting Louis Fry’s spiritual leadership model in confessional school teachers using structural equation modeling (SEM)
Source: PLoS One. 2024 Sep 17;19(9):e0299671. doi: 10.1371/journal.pone.0299671 (PMC11407629; doi:10.1371/journal.pone.0299671)
Supplement: S1 Data — (XLSX) [file pone.0299671.s004.xlsx]

## Sheet: bd_base_3
nro	Marcatemporal	Direccióndecorreoelectrónico	p1	p2	p3	p4	p5	p6	p7	p8	p9	p10	p11	p12	p13	p14	p15	p16	p17	p18	p19	p20	p21	p22	p23	p24	p25	p26	Genero	Edad	NivelEducativo	Antigüedadenlainstitución	CreenciasReligiosas	NivelJerárquico	Dedicación	TipodeContrato	Instituciónorganizaciónalaquepertenece	aceptacion	p1_re	p2_re	p3_re	p4_re	p5_re	p6_re	p7_re	p8_re	p9_re	p10_re	p11_re
1	2023-09-04 20:39:38	jesus.bermudez0208@gmail.com	Completamente de acuerdo	De acuerdo	Completamente de acuerdo	Completamente de acuerdo	De acuerdo	De acuerdo	De acuerdo	Ni de acuerdo ni en desacuerdo	Completamente de acuerdo	Completamente de acuerdo	De acuerdo	Ni de acuerdo ni en desacuerdo	En desacuerdo	En desacuerdo	Ni de acuerdo ni en desacuerdo	En desacuerdo	Ni de acuerdo ni en desacuerdo	Completamente de acuerdo	Completamente de acuerdo	Completamente de acuerdo	Completamente de acuerdo	Ni de acuerdo ni en desacuerdo	Ni de acuerdo ni en desacuerdo	Completamente en desacuerdo	Ni de acuerdo ni en desacuerdo	En desacuerdo	Masculino	20-30	Posgrado	4-6 años	Adventista	Docente	Denominacional / Misionero	Contrato a término indefinido	Colegios ASD	Acepto	5	4	5	5	4	4	4	3	5	5	4
2	2023-09-05 12:00:49	erly@icolven.edu.co	Completamente de acuerdo	Completamente de acuerdo	Completamente de acuerdo	Completamente de acuerdo	Completamente de acuerdo	Completamente de acuerdo	Completamente de acuerdo	Completamente de acuerdo	Completamente de acuerdo	Completamente de acuerdo	De acuerdo	De acuerdo	De acuerdo	De acuerdo	Ni de acuerdo ni en desacuerdo	Ni de acuerdo ni en desacuerdo	De acuerdo	Completamente de acuerdo	Completamente de acuerdo	Completamente de acuerdo	Completamente de acuerdo	De acuerdo	Completamente de acuerdo	De acuerdo	De acuerdo	De acuerdo	Femenino	41-50	Universitario	1-3 años	Adventista	Docente	No denominacional	Termino fijo	Colegios ASD	Acepto	5	5	5	5	5	5	5	5	5	5	4
3	2023-09-05 12:51:27	gabyrdgsierra@gmail.com	Completamente de acuerdo	Completamente de acuerdo	Completamente de acuerdo	Completamente de acuerdo	Completamente de acuerdo	Completamente de acuerdo	Completamente de acuerdo	Completamente de acuerdo	Completamente de acuerdo	Completamente de acuerdo	Completamente de acuerdo	De acuerdo	Completamente de acuerdo	Completamente de acuerdo	Completamente de acuerdo	Completamente de acuerdo	De acuerdo	Completamente de acuerdo	Completamente de acuerdo	Completamente de acuerdo	Completamente de acuerdo	Completamente de acuerdo	Completamente de acuerdo	En desacuerdo	Completamente de acuerdo	Completamente de acuerdo	Femenino	20-30	Universitario	Menos de un año	Adventista	Docente	No denominacional	Contrato a término indefinido	Colegios ASD	Acepto	5	5	5	5	5	5	5	5	5	5	5
4	2023-09-05 13:06:51	gracielitaga@gmail.com	Completamente de acuerdo	Completamente de acuerdo	Completamente de acuerdo	Completamente de acuerdo	Completamente de acuerdo	Completamente de acuerdo	Completamente de acuerdo	Completamente de acuerdo	Completamente de acuerdo	Completamente de acuerdo	Completamente de acuerdo	Completamente de acuerdo	Completamente de acuerdo	Completamente de acuerdo	Completamente de acuerdo	Completamente de acuerdo	Completamente de acuerdo	Completamente de acuerdo	Completamente de acuerdo	Completamente de acuerdo	Completamente de acuerdo	Completamente de acuerdo	Completamente de acuerdo	Completamente de acuerdo	Completamente de acuerdo	Completamente de acuerdo	Femenino	41-50	Posgrado	+ 10 años	Adventista	Docente	Denominacional / Misionero	Contrato a término indefinido	Colegios ASD	Acepto	5	5	5	5	5	5	5	5	5	5	5
5	2023-09-05 18:22:41	Arlysmacohe@hotmail.com	Completamente de acuerdo	Completamente de acuerdo	De acuerdo	Ni de acuerdo ni en desacuerdo	Completamente de acuerdo	De acuerdo	Completamente de acuerdo	Ni de acuerdo ni en desacuerdo	Ni de acuerdo ni en desacuerdo	De acuerdo	Completamente de acuerdo	Ni de acuerdo ni en desacuerdo	Ni de acuerdo ni en desacuerdo	Ni de acuerdo ni en desacuerdo	Ni de acuerdo ni en desacuerdo	Ni de acuerdo ni en desacuerdo	Ni de acuerdo ni en desacuerdo	Completamente de acuerdo	Completamente de acuerdo	Completamente de acuerdo	Ni de acuerdo ni en desacuerdo	Ni de acuerdo ni en desacuerdo	Ni de acuerdo ni en desacuerdo	De acuerdo	Ni de acuerdo ni en desacuerdo	Ni de acuerdo ni en desacuerdo	Femenino	41-50	Universitario	4-6 años	Adventista	Docente	Denominacional / Misionero	Termino fijo	Colegios ASD	Acepto	5	5	4	3	5	4	5	3	3	4	5
6	2023-09-05 18:23:54	yajaira130997@gmail.com	Completamente de acuerdo	Completamente de acuerdo	Completamente de acuerdo	Completamente de acuerdo	Completamente de acuerdo	Completamente de acuerdo	Completamente de acuerdo	Completamente de acuerdo	Completamente de acuerdo	Completamente de acuerdo	Completamente de acuerdo	Completamente de acuerdo	Completamente de acuerdo	Completamente de acuerdo	Completamente de acuerdo	Completamente de acuerdo	Completamente de acuerdo	Completamente de acuerdo	Completamente de acuerdo	Completamente de acuerdo	Completamente de acuerdo	De acuerdo	Completamente de acuerdo	Completamente de acuerdo	Ni de acuerdo ni en desacuerdo	Ni de acuerdo ni en desacuerdo	Femenino	20-30	Universitario	4-6 años	Adventista	Docente	No denominacional	Termino fijo	Colegios ASD	Acepto	5	5	5	5	5	5	5	5	5	5	5
7	2023-09-05 18:53:38	yilmarxitho@gmail.com	De acuerdo	De acuerdo	De acuerdo	De acuerdo	De acuerdo	De acuerdo	De acuerdo	De acuerdo	De acuerdo	De acuerdo	De acuerdo	De acuerdo	De acuerdo	De acuerdo	De acuerdo	De acuerdo	De acuerdo	De acuerdo	De acuerdo	De acuerdo	De acuerdo	En desacuerdo	De acuerdo	De acuerdo	De acuerdo	De acuerdo	Masculino	20-30	Posgrado	Menos de un año	Adventista	Docente	Denominacional / Misionero	Termino fijo	Colegios ASD	Acepto	4	4	4	4	4	4	4	4	4	4	4
8	2023-09-05 19:00:06	edwardoficial97@gmail.com	De acuerdo	De acuerdo	De acuerdo	De acuerdo	De acuerdo	De acuerdo	De acuerdo	De acuerdo	De acuerdo	De acuerdo	De acuerdo	De acuerdo	De acuerdo	De acuerdo	De acuerdo	De acuerdo	De acuerdo	De acuerdo	De acuerdo	De acuerdo	De acuerdo	De acuerdo	De acuerdo	Ni de acuerdo ni en desacuerdo	De acuerdo	De acuerdo	Masculino	20-30	Universitario	1-3 años	Adventista	Docente	No denominacional	Termino fijo	Colegios ASD	Acepto	4	4	4	4	4	4	4	4	4	4	4
9	2023-09-05 19:31:44	cleopatro95@gmail.com	Completamente de acuerdo	Completamente de acuerdo	Completamente de acuerdo	Completamente de acuerdo	Completamente de acuerdo	Completamente de acuerdo	Completamente de acuerdo	Completamente de acuerdo	Completamente de acuerdo	Completamente de acuerdo	Completamente de acuerdo	De acuerdo	De acuerdo	De acuerdo	De acuerdo	Ni de acuerdo ni en desacuerdo	Ni de acuerdo ni en desacuerdo	De acuerdo	De acuerdo	De acuerdo	De acuerdo	Ni de acuerdo ni en desacuerdo	De acuerdo	Ni de acuerdo ni en desacuerdo	De acuerdo	De acuerdo	Masculino	20-30	Universitario	Menos de un año	Adventista	Docente	No denominacional	Contrato a término indefinido	Colegios ASD	Acepto	5	5	5	5	5	5	5	5	5	5	5
10	2023-09-05 20:31:53	ferchocorream@gmail.com	Completamente de acuerdo	Completamente de acuerdo	Completamente de acuerdo	Completamente de acuerdo	Completamente de acuerdo	Completamente de acuerdo	Completamente de acuerdo	Completamente de acuerdo	Completamente de acuerdo	Completamente de acuerdo	Completamente de acuerdo	De acuerdo	De acuerdo	De acuerdo	De acuerdo	Ni de acuerdo ni en desacuerdo	Ni de acuerdo ni en desacuerdo	Completamente de acuerdo	Completamente de acuerdo	Completamente de acuerdo	Completamente de acuerdo	De acuerdo	De acuerdo	Ni de acuerdo ni en desacuerdo	De acuerdo	De acuerdo	Masculino	51-60	Posgrado	+ 10 años	Adventista	Docente	No denominacional	Termino fijo	Colegios ASD	Acepto	5	5	5	5	5	5	5	5	5	5	5
11	2023-09-05 22:00:35	heidissantos@colegioadventista.edu.co	De acuerdo	De acuerdo	De acuerdo	Ni de acuerdo ni en desacuerdo	De acuerdo	De acuerdo	De acuerdo	De acuerdo	De acuerdo	De acuerdo	De acuerdo	De acuerdo	De acuerdo	De acuerdo	De acuerdo	De acuerdo	De acuerdo	De acuerdo	De acuerdo	De acuerdo	De acuerdo	De acuerdo	De acuerdo	De acuerdo	De acuerdo	De acuerdo	Femenino	20-30	Universitario	Menos de un año	Adventista	Docente	No denominacional	Termino fijo	Colegios ASD	Acepto	4	4	4	3	4	4	4	4	4	4	4
12	2023-09-06 10:18:46	leonsanchez@colegioadventista.edu.co	Completamente de acuerdo	Completamente de acuerdo	Completamente de acuerdo	Completamente de acuerdo	Completamente de acuerdo	Ni de acuerdo ni en desacuerdo	Completamente de acuerdo	Completamente de acuerdo	Completamente de acuerdo	Completamente de acuerdo	Completamente de acuerdo	Completamente de acuerdo	Completamente de acuerdo	Completamente de acuerdo	De acuerdo	Completamente de acuerdo	Completamente de acuerdo	Completamente de acuerdo	Completamente de acuerdo	Completamente de acuerdo	De acuerdo	De acuerdo	Completamente de acuerdo	Completamente de acuerdo	Completamente de acuerdo	Completamente de acuerdo	Masculino	31-40	Universitario	Menos de un año	Otra	Docente	No denominacional	Termino fijo	Colegios ASD	Acepto	5	5	5	5	5	3	5	5	5	5	5
13	2023-09-06 10:23:09	jcmarmolejom@unac.edu.co	Completamente de acuerdo	Completamente de acuerdo	Completamente de acuerdo	Completamente de acuerdo	Completamente de acuerdo	Completamente de acuerdo	Completamente de acuerdo	Completamente de acuerdo	Completamente de acuerdo	Completamente de acuerdo	Completamente de acuerdo	Completamente de acuerdo	De acuerdo	Completamente de acuerdo	Ni de acuerdo ni en desacuerdo	Completamente de acuerdo	Completamente de acuerdo	Completamente de acuerdo	Completamente de acuerdo	Completamente de acuerdo	Completamente de acuerdo	Completamente de acuerdo	Completamente de acuerdo	Completamente de acuerdo	Completamente de acuerdo	Completamente de acuerdo	Masculino	41-50	Universitario	Menos de un año	Adventista	Docente	Denominacional / Misionero	Termino fijo	Colegios ASD	Acepto	5	5	5	5	5	5	5	5	5	5	5
14	2023-09-06 11:41:48	viannysjacobs19@gmail.com	De acuerdo	De acuerdo	De acuerdo	De acuerdo	De acuerdo	De acuerdo	Completamente de acuerdo	Ni de acuerdo ni en desacuerdo	De acuerdo	Completamente de acuerdo	En desacuerdo	Ni de acuerdo ni en desacuerdo	Ni de acuerdo ni en desacuerdo	Ni de acuerdo ni en desacuerdo	Ni de acuerdo ni en desacuerdo	Ni de acuerdo ni en desacuerdo	Ni de acuerdo ni en desacuerdo	Completamente de acuerdo	Completamente de acuerdo	Completamente de acuerdo	Completamente de acuerdo	En desacuerdo	Ni de acuerdo ni en desacuerdo	Ni de acuerdo ni en desacuerdo	Ni de acuerdo ni en desacuerdo	De acuerdo	Femenino	31-40	Universitario	1-3 años	Adventista	Docente	No denominacional	Termino fijo	Colegios ASD	Acepto	4	4	4	4	4	4	5	3	4	5	2
15	2023-09-06 13:01:00	paraelcape@gmail.com	Completamente de acuerdo	Completamente de acuerdo	Completamente de acuerdo	De acuerdo	De acuerdo	Completamente de acuerdo	Completamente de acuerdo	Completamente de acuerdo	Completamente de acuerdo	Completamente de acuerdo	Completamente de acuerdo	Completamente de acuerdo	De acuerdo	Completamente de acuerdo	De acuerdo	De acuerdo	Completamente de acuerdo	Completamente de acuerdo	Completamente de acuerdo	Completamente de acuerdo	Completamente de acuerdo	De acuerdo	Completamente de acuerdo	Completamente de acuerdo	Completamente de acuerdo	Completamente de acuerdo	Masculino	31-40	Posgrado	7-10 años	Adventista	Docente	Denominacional / Misionero	Termino fijo	Colegios ASD	Acepto	5	5	5	4	4	5	5	5	5	5	5
16	2023-09-06 13:03:20	anyolaine@gmail.com	Completamente de acuerdo	Completamente de acuerdo	Completamente de acuerdo	Completamente de acuerdo	Completamente de acuerdo	Completamente de acuerdo	Completamente de acuerdo	Completamente de acuerdo	Completamente de acuerdo	Completamente de acuerdo	Completamente de acuerdo	Completamente de acuerdo	Completamente de acuerdo	Completamente de acuerdo	De acuerdo	De acuerdo	De acuerdo	Completamente de acuerdo	Completamente de acuerdo	Completamente de acuerdo	Completamente de acuerdo	Completamente de acuerdo	Completamente de acuerdo	Completamente de acuerdo	Completamente de acuerdo	Completamente de acuerdo	Femenino	31-40	Universitario	1-3 años	Adventista	Docente	Denominacional / Misionero	Termino fijo	Colegios ASD	Acepto	5	5	5	5	5	5	5	5	5	5	5
17	2023-09-06 13:13:47	edithmartinezflorez@gmail.com	De acuerdo	De acuerdo	Completamente de acuerdo	Completamente de acuerdo	De acuerdo	Completamente de acuerdo	Completamente de acuerdo	Completamente de acuerdo	De acuerdo	De acuerdo	De acuerdo	De acuerdo	De acuerdo	De acuerdo	Completamente de acuerdo	Completamente de acuerdo	De acuerdo	Completamente de acuerdo	Completamente de acuerdo	Completamente de acuerdo	Completamente de acuerdo	Completamente de acuerdo	De acuerdo	De acuerdo	De acuerdo	De acuerdo	Femenino	41-50	Universitario	7-10 años	Adventista	Docente	No denominacional	Por hora cátedra	Colegios ASD	Acepto	4	4	5	5	4	5	5	5	4	4	4
18	2023-09-06 15:39:31	henry.villamizar@asonoreste.org	Completamente de acuerdo	Completamente de acuerdo	Completamente de acuerdo	Completamente de acuerdo	Completamente de acuerdo	Completamente de acuerdo	Completamente de acuerdo	De acuerdo	Completamente de acuerdo	Completamente de acuerdo	De acuerdo	De acuerdo	En desacuerdo	De acuerdo	Completamente de acuerdo	De acuerdo	En desacuerdo	Completamente de acuerdo	Completamente de acuerdo	Completamente de acuerdo	Completamente de acuerdo	De acuerdo	De acuerdo	De acuerdo	De acuerdo	Completamente de acuerdo	Masculino	51-60	Posgrado	1-3 años	Adventista	Docente	Denominacional / Misionero	Contrato a término indefinido	Colegios ASD	Acepto	5	5	5	5	5	5	5	4	5	5	4
19	2023-09-06 17:29:56	claudia0812gomez@gmail.com	Completamente de acuerdo	De acuerdo	Completamente de acuerdo	De acuerdo	De acuerdo	Completamente de acuerdo	Completamente de acuerdo	Completamente de acuerdo	Completamente de acuerdo	Completamente de acuerdo	De acuerdo	De acuerdo	Ni de acuerdo ni en desacuerdo	De acuerdo	Completamente de acuerdo	De acuerdo	De acuerdo	Completamente de acuerdo	Completamente de acuerdo	Completamente de acuerdo	Completamente de acuerdo	Completamente de acuerdo	Completamente de acuerdo	Completamente de acuerdo	Completamente de acuerdo	Completamente de acuerdo	Femenino	51-60	Posgrado	7-10 años	Adventista	Docente	No denominacional	Termino fijo	Colegios ASD	Acepto	5	4	5	4	4	5	5	5	5	5	4
20	2023-09-06 19:26:08	david.0184@hotmail.com	Ni de acuerdo ni en desacuerdo	Ni de acuerdo ni en desacuerdo	Ni de acuerdo ni en desacuerdo	Ni de acuerdo ni en desacuerdo	En desacuerdo	En desacuerdo	De acuerdo	Ni de acuerdo ni en desacuerdo	De acuerdo	Ni de acuerdo ni en desacuerdo	De acuerdo	Ni de acuerdo ni en desacuerdo	Ni de acuerdo ni en desacuerdo	Ni de acuerdo ni en desacuerdo	De acuerdo	De acuerdo	Ni de acuerdo ni en desacuerdo	De acuerdo	De acuerdo	De acuerdo	Ni de acuerdo ni en desacuerdo	Ni de acuerdo ni en desacuerdo	Ni de acuerdo ni en desacuerdo	En desacuerdo	De acuerdo	Ni de acuerdo ni en desacuerdo	Masculino	31-40	Universitario	7-10 años	Adventista	Docente	No denominacional	Termino fijo	Colegios ASD	Acepto	3	3	3	3	2	2	4	3	4	3	4
21	2023-09-06 21:53:24	disneymar0110@gmail.com	Completamente de acuerdo	De acuerdo	De acuerdo	De acuerdo	De acuerdo	De acuerdo	De acuerdo	Completamente de acuerdo	De acuerdo	De acuerdo	De acuerdo	Completamente de acuerdo	De acuerdo	De acuerdo	En desacuerdo	Ni de acuerdo ni en desacuerdo	De acuerdo	Completamente de acuerdo	De acuerdo	Completamente de acuerdo	Completamente de acuerdo	En desacuerdo	De acuerdo	De acuerdo	Completamente de acuerdo	Completamente de acuerdo	Femenino	31-40	Universitario	7-10 años	Adventista	Docente	Denominacional / Misionero	Termino fijo	Colegios ASD	Acepto	5	4	4	4	4	4	4	5	4	4	4
22	2023-09-07 11:43:22	ruizbarrios011090@gmail.com	Completamente de acuerdo	Completamente de acuerdo	Completamente de acuerdo	Completamente de acuerdo	Completamente de acuerdo	Completamente de acuerdo	Completamente de acuerdo	Completamente de acuerdo	Completamente de acuerdo	Completamente de acuerdo	Completamente de acuerdo	Completamente de acuerdo	Completamente de acuerdo	Completamente de acuerdo	Completamente de acuerdo	Completamente de acuerdo	Completamente de acuerdo	Completamente de acuerdo	Completamente de acuerdo	Completamente de acuerdo	Completamente de acuerdo	Completamente de acuerdo	Completamente de acuerdo	Completamente de acuerdo	Completamente de acuerdo	Completamente de acuerdo	Masculino	31-40	Universitario	1-3 años	Adventista	Docente	No denominacional	Termino fijo	Colegios ASD	Acepto	5	5	5	5	5	5	5	5	5	5	5
23	2023-09-08 06:15:01	literaturaylenguajecadi@gmail.com	Ni de acuerdo ni en desacuerdo	Ni de acuerdo ni en desacuerdo	Ni de acuerdo ni en desacuerdo	Ni de acuerdo ni en desacuerdo	Ni de acuerdo ni en desacuerdo	Ni de acuerdo ni en desacuerdo	Ni de acuerdo ni en desacuerdo	Ni de acuerdo ni en desacuerdo	Ni de acuerdo ni en desacuerdo	Ni de acuerdo ni en desacuerdo	Ni de acuerdo ni en desacuerdo	Ni de acuerdo ni en desacuerdo	Ni de acuerdo ni en desacuerdo	Ni de acuerdo ni en desacuerdo	Ni de acuerdo ni en desacuerdo	Ni de acuerdo ni en desacuerdo	Ni de acuerdo ni en desacuerdo	Ni de acuerdo ni en desacuerdo	Ni de acuerdo ni en desacuerdo	Ni de acuerdo ni en desacuerdo	Ni de acuerdo ni en desacuerdo	Ni de acuerdo ni en desacuerdo	Ni de acuerdo ni en desacuerdo	Ni de acuerdo ni en desacuerdo	Ni de acuerdo ni en desacuerdo	Ni de acuerdo ni en desacuerdo	Femenino	20-30	Universitario	7-10 años	Adventista	Docente	Denominacional / Misionero	Termino fijo	Colegios ASD	Acepto	3	3	3	3	3	3	3	3	3	3	3
24	2023-09-08 06:19:36	ingles.lilialarcon@gmail.com	Completamente de acuerdo	Completamente de acuerdo	Completamente de acuerdo	Completamente de acuerdo	Completamente de acuerdo	De acuerdo	De acuerdo	De acuerdo	De acuerdo	De acuerdo	De acuerdo	Completamente de acuerdo	Completamente de acuerdo	De acuerdo	De acuerdo	Completamente de acuerdo	Completamente de acuerdo	Completamente de acuerdo	Completamente de acuerdo	Completamente de acuerdo	Completamente de acuerdo	De acuerdo	Completamente de acuerdo	De acuerdo	De acuerdo	De acuerdo	Femenino	31-40	Universitario	1-3 años	Adventista	Docente	No denominacional	Por prestación de servicios	Colegios ASD	Acepto	5	5	5	5	5	4	4	4	4	4	4
25	2023-09-08 06:19:46	yuany200528@gmail.com	De acuerdo	De acuerdo	De acuerdo	Completamente de acuerdo	De acuerdo	De acuerdo	Completamente de acuerdo	De acuerdo	De acuerdo	Completamente de acuerdo	De acuerdo	Completamente de acuerdo	De acuerdo	De acuerdo	De acuerdo	Completamente de acuerdo	Completamente de acuerdo	De acuerdo	De acuerdo	De acuerdo	De acuerdo	De acuerdo	Completamente de acuerdo	De acuerdo	De acuerdo	Completamente de acuerdo	Femenino	31-40	Universitario	1-3 años	Adventista	Docente	No denominacional	Termino fijo	Colegios ASD	Acepto	4	4	4	5	4	4	5	4	4	5	4
26	2023-09-08 06:19:58	juan.zuniga01@outlook.com	Completamente de acuerdo	Completamente de acuerdo	Completamente de acuerdo	De acuerdo	De acuerdo	Ni de acuerdo ni en desacuerdo	De acuerdo	De acuerdo	De acuerdo	De acuerdo	De acuerdo	De acuerdo	De acuerdo	De acuerdo	De acuerdo	De acuerdo	De acuerdo	De acuerdo	De acuerdo	De acuerdo	De acuerdo	De acuerdo	De acuerdo	De acuerdo	De acuerdo	De acuerdo	Masculino	20-30	Universitario	Menos de un año	Adventista	Docente	No denominacional	Termino fijo	Colegios ASD	Acepto	5	5	5	4	4	3	4	4	4	4	4
27	2023-09-08 06:20:53	jsvalero-12@hotmail.com	Completamente de acuerdo	Completamente de acuerdo	De acuerdo	De acuerdo	De acuerdo	De acuerdo	De acuerdo	De acuerdo	Ni de acuerdo ni en desacuerdo	De acuerdo	De acuerdo	De acuerdo	De acuerdo	De acuerdo	Ni de acuerdo ni en desacuerdo	De acuerdo	Completamente de acuerdo	Completamente de acuerdo	De acuerdo	De acuerdo	De acuerdo	De acuerdo	Completamente de acuerdo	Completamente de acuerdo	Completamente de acuerdo	Completamente de acuerdo	Masculino	20-30	Universitario	1-3 años	Adventista	Docente	No denominacional	Termino fijo	Colegios ASD	Acepto	5	5	4	4	4	4	4	4	3	4	4
28	2023-09-08 06:22:38	wendyc.lozadac@unac.edu.co	Completamente de acuerdo	Completamente de acuerdo	Completamente de acuerdo	Completamente de acuerdo	De acuerdo	Completamente de acuerdo	Completamente de acuerdo	De acuerdo	De acuerdo	Completamente de acuerdo	Completamente de acuerdo	Completamente de acuerdo	Completamente de acuerdo	De acuerdo	De acuerdo	De acuerdo	De acuerdo	Completamente de acuerdo	Completamente de acuerdo	De acuerdo	Ni de acuerdo ni en desacuerdo	De acuerdo	De acuerdo	De acuerdo	De acuerdo	De acuerdo	Femenino	31-40	Posgrado	Menos de un año	Adventista	Docente	No denominacional	Termino fijo	Colegios ASD	Acepto	5	5	5	5	4	5	5	4	4	5	5
29	2023-09-08 06:22:47	sebascorralclases@gmail.com	Completamente de acuerdo	Completamente de acuerdo	Completamente de acuerdo	Completamente de acuerdo	De acuerdo	De acuerdo	De acuerdo	Completamente de acuerdo	Completamente de acuerdo	Completamente de acuerdo	De acuerdo	Completamente de acuerdo	Ni de acuerdo ni en desacuerdo	De acuerdo	Completamente de acuerdo	De acuerdo	Completamente de acuerdo	Completamente de acuerdo	Completamente de acuerdo	Completamente de acuerdo	Completamente de acuerdo	De acuerdo	De acuerdo	De acuerdo	De acuerdo	De acuerdo	Masculino	20-30	Posgrado	1-3 años	Adventista	Docente	No denominacional	Termino fijo	Colegios ASD	Acepto	5	5	5	5	4	4	4	5	5	5	4
30	2023-09-08 06:23:18	frijolito@gmail.com	Completamente de acuerdo	De acuerdo	De acuerdo	De acuerdo	De acuerdo	Completamente de acuerdo	De acuerdo	De acuerdo	De acuerdo	De acuerdo	De acuerdo	De acuerdo	Ni de acuerdo ni en desacuerdo	De acuerdo	En desacuerdo	De acuerdo	De acuerdo	De acuerdo	Ni de acuerdo ni en desacuerdo	De acuerdo	Ni de acuerdo ni en desacuerdo	Ni de acuerdo ni en desacuerdo	Ni de acuerdo ni en desacuerdo	Ni de acuerdo ni en desacuerdo	De acuerdo	De acuerdo	Femenino	31-40	Universitario	1-3 años	Adventista	Docente	No denominacional	Termino fijo	Colegios ASD	Acepto	5	4	4	4	4	5	4	4	4	4	4
31	2023-09-08 06:26:25	capellan.asurcol@gmail.com	Completamente de acuerdo	De acuerdo	De acuerdo	Ni de acuerdo ni en desacuerdo	De acuerdo	Completamente de acuerdo	Completamente de acuerdo	Completamente de acuerdo	Completamente de acuerdo	Completamente de acuerdo	Completamente de acuerdo	Completamente de acuerdo	Completamente de acuerdo	Completamente de acuerdo	Completamente de acuerdo	Completamente de acuerdo	Completamente de acuerdo	Completamente de acuerdo	Completamente de acuerdo	Completamente de acuerdo	Completamente de acuerdo	Completamente de acuerdo	Completamente de acuerdo	Completamente de acuerdo	Completamente de acuerdo	Completamente de acuerdo	Masculino	41-50	Posgrado	4-6 años	Adventista	Docente	Denominacional / Misionero	Contrato a término indefinido	Colegios ASD	Acepto	5	4	4	3	4	5	5	5	5	5	5
32	2023-09-08 06:35:03	rcomedina05@gmail.com	Completamente de acuerdo	Completamente de acuerdo	Completamente de acuerdo	Completamente de acuerdo	De acuerdo	Completamente de acuerdo	Completamente de acuerdo	De acuerdo	Completamente de acuerdo	De acuerdo	Completamente de acuerdo	De acuerdo	Completamente de acuerdo	Completamente de acuerdo	Completamente de acuerdo	Completamente de acuerdo	Completamente de acuerdo	Completamente de acuerdo	De acuerdo	Completamente de acuerdo	Completamente de acuerdo	De acuerdo	De acuerdo	De acuerdo	Completamente de acuerdo	Completamente de acuerdo	Masculino	31-40	Universitario	1-3 años	Adventista	Docente	Denominacional / Misionero	Termino fijo	Colegios ASD	Acepto	5	5	5	5	4	5	5	4	5	4	5
33	2023-09-08 09:49:41	emiliobustamantedin@gmail.com	De acuerdo	De acuerdo	De acuerdo	De acuerdo	De acuerdo	De acuerdo	De acuerdo	De acuerdo	De acuerdo	De acuerdo	De acuerdo	De acuerdo	De acuerdo	De acuerdo	De acuerdo	De acuerdo	De acuerdo	De acuerdo	En desacuerdo	De acuerdo	Completamente de acuerdo	En desacuerdo	En desacuerdo	Ni de acuerdo ni en desacuerdo	Ni de acuerdo ni en desacuerdo	De acuerdo	Masculino	41-50	Universitario	1-3 años	Adventista	Docente	Denominacional / Misionero	Termino fijo	Colegios ASD	Acepto	4	4	4	4	4	4	4	4	4	4	4
34	2023-09-08 09:50:15	asistentetesoreria@caap.edu.co	Completamente de acuerdo	Completamente de acuerdo	Completamente de acuerdo	Completamente de acuerdo	Completamente de acuerdo	Completamente de acuerdo	Completamente de acuerdo	Completamente de acuerdo	Completamente de acuerdo	Completamente de acuerdo	Completamente de acuerdo	Completamente de acuerdo	Completamente de acuerdo	Completamente de acuerdo	Completamente de acuerdo	Completamente de acuerdo	Completamente de acuerdo	Completamente de acuerdo	Completamente de acuerdo	Completamente de acuerdo	Completamente de acuerdo	Completamente de acuerdo	Completamente de acuerdo	Completamente de acuerdo	Completamente de acuerdo	Completamente de acuerdo	Femenino	31-40	Universitario	1-3 años	Adventista	Docente	No denominacional	Termino fijo	Colegios ASD	Acepto	5	5	5	5	5	5	5	5	5	5	5
35	2023-09-08 09:59:17	profesandra@caap.edu.co	Completamente de acuerdo	De acuerdo	Completamente de acuerdo	Completamente de acuerdo	Completamente de acuerdo	Completamente de acuerdo	Completamente de acuerdo	Completamente de acuerdo	Completamente de acuerdo	Completamente de acuerdo	Completamente de acuerdo	Completamente de acuerdo	Completamente de acuerdo	Completamente de acuerdo	Completamente de acuerdo	Completamente de acuerdo	Completamente de acuerdo	Completamente de acuerdo	Completamente de acuerdo	Completamente de acuerdo	Completamente de acuerdo	Completamente de acuerdo	Completamente de acuerdo	Completamente de acuerdo	Completamente de acuerdo	Completamente de acuerdo	Femenino	31-40	Universitario	Menos de un año	Adventista	Docente	Denominacional / Misionero	Termino fijo	Colegios ASD	Acepto	5	4	5	5	5	5	5	5	5	5	5
36	2023-09-08 10:19:31	yanetmar64@gmail.com	Completamente de acuerdo	De acuerdo	De acuerdo	De acuerdo	De acuerdo	Completamente de acuerdo	Completamente de acuerdo	Completamente de acuerdo	De acuerdo	Completamente de acuerdo	Completamente de acuerdo	De acuerdo	De acuerdo	Completamente de acuerdo	De acuerdo	De acuerdo	De acuerdo	Completamente de acuerdo	Completamente de acuerdo	Completamente de acuerdo	De acuerdo	De acuerdo	De acuerdo	De acuerdo	De acuerdo	De acuerdo	Femenino	41-50	Universitario	1-3 años	Adventista	Docente	Denominacional / Misionero	Termino fijo	Colegios ASD	Acepto	5	4	4	4	4	5	5	5	4	5	5
37	2023-09-08 10:24:37	slendygomezz@outlook.com	Completamente de acuerdo	Completamente de acuerdo	De acuerdo	De acuerdo	Completamente de acuerdo	Completamente de acuerdo	Completamente de acuerdo	De acuerdo	Completamente de acuerdo	Completamente de acuerdo	De acuerdo	De acuerdo	De acuerdo	De acuerdo	Ni de acuerdo ni en desacuerdo	De acuerdo	Ni de acuerdo ni en desacuerdo	Completamente de acuerdo	De acuerdo	De acuerdo	Completamente de acuerdo	Ni de acuerdo ni en desacuerdo	De acuerdo	Ni de acuerdo ni en desacuerdo	De acuerdo	De acuerdo	Femenino	20-30	Universitario	Menos de un año	Adventista	Docente	No denominacional	Termino fijo	Colegios ASD	Acepto	5	5	4	4	5	5	5	4	5	5	4
38	2023-09-08 10:24:54	rcarrillo@icolven.edu.co	Completamente de acuerdo	Completamente de acuerdo	Completamente de acuerdo	De acuerdo	Completamente de acuerdo	De acuerdo	De acuerdo	Completamente de acuerdo	De acuerdo	Completamente de acuerdo	Completamente de acuerdo	De acuerdo	De acuerdo	Completamente de acuerdo	Completamente de acuerdo	Completamente de acuerdo	Completamente de acuerdo	Completamente de acuerdo	Completamente de acuerdo	Completamente de acuerdo	Completamente de acuerdo	Completamente de acuerdo	Completamente de acuerdo	Completamente de acuerdo	Completamente de acuerdo	Completamente de acuerdo	Masculino	31-40	Posgrado	1-3 años	Adventista	Docente	No denominacional	Termino fijo	Colegios ASD	Acepto	5	5	5	4	5	4	4	5	4	5	5
39	2023-09-08 10:25:52	buendia.32@gmail.com	Completamente de acuerdo	Completamente de acuerdo	Completamente de acuerdo	Completamente de acuerdo	Completamente de acuerdo	Completamente de acuerdo	Completamente de acuerdo	Completamente de acuerdo	Completamente de acuerdo	Completamente de acuerdo	Completamente de acuerdo	Completamente de acuerdo	Completamente de acuerdo	Completamente de acuerdo	Ni de acuerdo ni en desacuerdo	Completamente de acuerdo	Completamente de acuerdo	Completamente de acuerdo	Completamente de acuerdo	Completamente de acuerdo	De acuerdo	Completamente de acuerdo	Completamente de acuerdo	Completamente de acuerdo	Completamente de acuerdo	Completamente de acuerdo	Femenino	31-40	Posgrado	7-10 años	Adventista	Docente	No denominacional	Termino fijo	Colegios ASD	Acepto	5	5	5	5	5	5	5	5	5	5	5
40	2023-09-08 10:27:25	didarraga@icolven.edi.co	Completamente de acuerdo	Completamente de acuerdo	Completamente de acuerdo	Completamente de acuerdo	Completamente de acuerdo	Completamente de acuerdo	Completamente de acuerdo	Completamente de acuerdo	Completamente de acuerdo	Completamente de acuerdo	Completamente de acuerdo	Completamente de acuerdo	Completamente de acuerdo	Completamente de acuerdo	Completamente de acuerdo	Completamente de acuerdo	Completamente de acuerdo	Completamente de acuerdo	Completamente de acuerdo	Completamente de acuerdo	Completamente de acuerdo	Completamente de acuerdo	Completamente de acuerdo	Completamente de acuerdo	Completamente de acuerdo	Completamente de acuerdo	Masculino	41-50	Universitario	7-10 años	Otra	Docente	No denominacional	Termino fijo	Colegios ASD	Acepto	5	5	5	5	5	5	5	5	5	5	5
41	2023-09-08 10:28:43	ycorrea@icolven.edu.co	Completamente en desacuerdo	De acuerdo	De acuerdo	Completamente en desacuerdo	De acuerdo	Completamente en desacuerdo	Completamente en desacuerdo	De acuerdo	Completamente en desacuerdo	De acuerdo	De acuerdo	De acuerdo	De acuerdo	De acuerdo	De acuerdo	De acuerdo	De acuerdo	Completamente en desacuerdo	Completamente en desacuerdo	Completamente en desacuerdo	Completamente en desacuerdo	De acuerdo	Completamente en desacuerdo	Completamente en desacuerdo	De acuerdo	Completamente en desacuerdo	Femenino	20-30	Universitario	Menos de un año	Adventista	Docente	No denominacional	Termino fijo	Colegios ASD	Acepto	1	4	4	1	4	1	1	4	1	4	4
42	2023-09-08 10:29:04	nando5516@gmail.com	Completamente de acuerdo	De acuerdo	De acuerdo	De acuerdo	De acuerdo	Completamente de acuerdo	De acuerdo	De acuerdo	De acuerdo	De acuerdo	Completamente de acuerdo	De acuerdo	De acuerdo	Completamente de acuerdo	De acuerdo	Completamente de acuerdo	Completamente en desacuerdo	De acuerdo	Ni de acuerdo ni en desacuerdo	Ni de acuerdo ni en desacuerdo	Completamente de acuerdo	Ni de acuerdo ni en desacuerdo	De acuerdo	Ni de acuerdo ni en desacuerdo	De acuerdo	De acuerdo	Masculino	31-40	Universitario	Menos de un año	Adventista	Docente	Denominacional / Misionero	Termino fijo	Colegios ASD	Acepto	5	4	4	4	4	5	4	4	4	4	5
43	2023-09-08 10:41:03	colombiasi@opera.com	Completamente de acuerdo	De acuerdo	En desacuerdo	En desacuerdo	De acuerdo	De acuerdo	Completamente de acuerdo	De acuerdo	Completamente de acuerdo	Completamente de acuerdo	De acuerdo	En desacuerdo	En desacuerdo	En desacuerdo	De acuerdo	En desacuerdo	Ni de acuerdo ni en desacuerdo	Completamente de acuerdo	Completamente de acuerdo	Completamente de acuerdo	Completamente de acuerdo	En desacuerdo	En desacuerdo	En desacuerdo	De acuerdo	Ni de acuerdo ni en desacuerdo	Masculino	31-40	Técnico	+ 10 años	Adventista	Docente	No denominacional	Termino fijo	Colegios ASD	Acepto	5	4	2	2	4	4	5	4	5	5	4
44	2023-09-08 10:44:29	decsiperroni@hotmail.com	Completamente de acuerdo	Completamente de acuerdo	Completamente de acuerdo	Completamente de acuerdo	De acuerdo	De acuerdo	Completamente de acuerdo	Completamente de acuerdo	Completamente de acuerdo	Completamente de acuerdo	De acuerdo	De acuerdo	De acuerdo	De acuerdo	De acuerdo	De acuerdo	De acuerdo	Completamente de acuerdo	De acuerdo	Completamente de acuerdo	Completamente de acuerdo	Completamente de acuerdo	De acuerdo	De acuerdo	Completamente de acuerdo	Completamente de acuerdo	Femenino	51-60	Universitario	+ 10 años	Adventista	Docente	Denominacional / Misionero	Contrato a término indefinido	Colegios ASD	Acepto	5	5	5	5	4	4	5	5	5	5	4
45	2023-09-08 10:50:54	amezquitaclaudia24@gmail.com	De acuerdo	De acuerdo	De acuerdo	De acuerdo	De acuerdo	De acuerdo	De acuerdo	De acuerdo	De acuerdo	De acuerdo	De acuerdo	De acuerdo	De acuerdo	De acuerdo	Ni de acuerdo ni en desacuerdo	De acuerdo	De acuerdo	De acuerdo	De acuerdo	De acuerdo	De acuerdo	De acuerdo	De acuerdo	De acuerdo	De acuerdo	De acuerdo	Femenino	41-50	Posgrado	Menos de un año	Adventista	Docente	Denominacional / Misionero	Contrato a término indefinido	Colegios ASD	Acepto	4	4	4	4	4	4	4	4	4	4	4
46	2023-09-08 10:51:11	cparra@icolven.edu.co	De acuerdo	De acuerdo	De acuerdo	De acuerdo	De acuerdo	De acuerdo	De acuerdo	De acuerdo	De acuerdo	De acuerdo	De acuerdo	De acuerdo	De acuerdo	De acuerdo	Ni de acuerdo ni en desacuerdo	De acuerdo	De acuerdo	De acuerdo	De acuerdo	Completamente de acuerdo	Completamente de acuerdo	Ni de acuerdo ni en desacuerdo	De acuerdo	Ni de acuerdo ni en desacuerdo	Ni de acuerdo ni en desacuerdo	De acuerdo	Masculino	41-50	Universitario	1-3 años	Adventista	Docente	No denominacional	Termino fijo	Colegios ASD	Acepto	4	4	4	4	4	4	4	4	4	4	4
47	2023-09-08 10:56:38	natijei2@hotmail.com	De acuerdo	De acuerdo	De acuerdo	De acuerdo	De acuerdo	De acuerdo	De acuerdo	De acuerdo	De acuerdo	De acuerdo	De acuerdo	De acuerdo	De acuerdo	De acuerdo	De acuerdo	Ni de acuerdo ni en desacuerdo	Ni de acuerdo ni en desacuerdo	De acuerdo	De acuerdo	De acuerdo	De acuerdo	Ni de acuerdo ni en desacuerdo	De acuerdo	De acuerdo	De acuerdo	De acuerdo	Femenino	31-40	Posgrado	4-6 años	Adventista	Docente	No denominacional	Termino fijo	Colegios ASD	Acepto	4	4	4	4	4	4	4	4	4	4	4
48	2023-09-08 11:06:04	licimaco.navarro@udea.edu.co	Completamente de acuerdo	Completamente de acuerdo	Completamente de acuerdo	Completamente de acuerdo	Completamente de acuerdo	Completamente de acuerdo	Completamente de acuerdo	Completamente de acuerdo	Completamente de acuerdo	Completamente de acuerdo	Completamente de acuerdo	Completamente de acuerdo	Completamente de acuerdo	Completamente de acuerdo	Completamente de acuerdo	Completamente de acuerdo	Completamente de acuerdo	Completamente de acuerdo	Completamente de acuerdo	Completamente de acuerdo	Completamente de acuerdo	Completamente de acuerdo	Completamente de acuerdo	Completamente de acuerdo	Completamente de acuerdo	Completamente de acuerdo	Masculino	31-40	Universitario	7-10 años	Adventista	Docente	No denominacional	Por hora cátedra	Colegios ASD	Acepto	5	5	5	5	5	5	5	5	5	5	5
49	2023-09-08 11:38:59	yaderanayamarquez@gmail.com	Completamente de acuerdo	Completamente de acuerdo	Completamente de acuerdo	Completamente de acuerdo	Completamente de acuerdo	Completamente de acuerdo	Completamente de acuerdo	Completamente de acuerdo	Completamente de acuerdo	Completamente de acuerdo	Completamente de acuerdo	De acuerdo	Completamente de acuerdo	Completamente de acuerdo	Completamente de acuerdo	Completamente de acuerdo	Completamente de acuerdo	Completamente de acuerdo	Completamente de acuerdo	Completamente de acuerdo	Completamente de acuerdo	Completamente de acuerdo	Completamente de acuerdo	Completamente de acuerdo	Completamente de acuerdo	Completamente de acuerdo	Masculino	31-40	Universitario	Menos de un año	Adventista	Docente	No denominacional	Por prestación de servicios	Colegios ASD	Acepto	5	5	5	5	5	5	5	5	5	5	5
50	2023-09-08 11:53:46	lsoto@icolven.edu.co	Completamente de acuerdo	Completamente de acuerdo	Completamente de acuerdo	Completamente de acuerdo	Completamente de acuerdo	Completamente de acuerdo	Completamente de acuerdo	Completamente de acuerdo	Completamente de acuerdo	Completamente de acuerdo	Completamente de acuerdo	Completamente de acuerdo	Completamente de acuerdo	Completamente de acuerdo	Completamente de acuerdo	Completamente de acuerdo	Completamente de acuerdo	Completamente de acuerdo	Completamente de acuerdo	Completamente de acuerdo	Completamente de acuerdo	De acuerdo	Completamente de acuerdo	Completamente de acuerdo	Completamente de acuerdo	Completamente de acuerdo	Femenino	51-60	Universitario	+ 10 años	Adventista	Docente	Denominacional / Misionero	Contrato a término indefinido	Colegios ASD	Acepto	5	5	5	5	5	5	5	5	5	5	5
51	2023-09-08 12:20:54	capi.fontecha@gmail.com	Completamente de acuerdo	Completamente de acuerdo	Completamente de acuerdo	Completamente de acuerdo	Completamente de acuerdo	Completamente de acuerdo	Completamente de acuerdo	Completamente de acuerdo	Completamente de acuerdo	Completamente de acuerdo	Completamente de acuerdo	De acuerdo	De acuerdo	De acuerdo	Completamente de acuerdo	Completamente de acuerdo	Completamente de acuerdo	Completamente de acuerdo	Completamente de acuerdo	Completamente de acuerdo	Completamente de acuerdo	Completamente de acuerdo	Completamente de acuerdo	Completamente de acuerdo	Completamente de acuerdo	Completamente de acuerdo	Femenino	+ 60	Universitario	+ 10 años	Adventista	Docente	Denominacional / Misionero	Contrato a término indefinido	Colegios ASD	Acepto	5	5	5	5	5	5	5	5	5	5	5
52	2023-09-08 12:21:55	Gilievano48@gmail.com	De acuerdo	De acuerdo	Completamente de acuerdo	Completamente de acuerdo	De acuerdo	Completamente de acuerdo	Completamente de acuerdo	De acuerdo	De acuerdo	De acuerdo	Completamente de acuerdo	De acuerdo	De acuerdo	Completamente de acuerdo	Ni de acuerdo ni en desacuerdo	De acuerdo	De acuerdo	De acuerdo	De acuerdo	Completamente de acuerdo	Completamente de acuerdo	Ni de acuerdo ni en desacuerdo	De acuerdo	De acuerdo	De acuerdo	De acuerdo	Masculino	51-60	Posgrado	7-10 años	Adventista	Docente	No denominacional	Termino fijo	Colegios ASD	Acepto	4	4	5	5	4	5	5	4	4	4	5
53	2023-09-08 13:36:56	gricelis9132@caap.edu.co	Completamente de acuerdo	Completamente de acuerdo	Completamente de acuerdo	De acuerdo	De acuerdo	Completamente de acuerdo	Completamente de acuerdo	Completamente de acuerdo	Completamente de acuerdo	Completamente de acuerdo	Completamente de acuerdo	De acuerdo	Ni de acuerdo ni en desacuerdo	Ni de acuerdo ni en desacuerdo	Ni de acuerdo ni en desacuerdo	De acuerdo	Ni de acuerdo ni en desacuerdo	Completamente de acuerdo	Completamente de acuerdo	Completamente de acuerdo	Completamente de acuerdo	Ni de acuerdo ni en desacuerdo	Completamente de acuerdo	Ni de acuerdo ni en desacuerdo	Ni de acuerdo ni en desacuerdo	Ni de acuerdo ni en desacuerdo	Femenino	31-40	Universitario	7-10 años	Adventista	Docente	No denominacional	Termino fijo	Colegios ASD	Acepto	5	5	5	4	4	5	5	5	5	5	5
54	2023-09-08 14:23:28	inoatenor@caap.edu.co	Completamente de acuerdo	Completamente de acuerdo	Completamente de acuerdo	De acuerdo	Completamente de acuerdo	Completamente de acuerdo	Completamente de acuerdo	Completamente de acuerdo	Completamente de acuerdo	Completamente de acuerdo	Completamente de acuerdo	De acuerdo	Ni de acuerdo ni en desacuerdo	Ni de acuerdo ni en desacuerdo	Ni de acuerdo ni en desacuerdo	Ni de acuerdo ni en desacuerdo	Ni de acuerdo ni en desacuerdo	Completamente de acuerdo	Completamente de acuerdo	Completamente de acuerdo	Completamente de acuerdo	Ni de acuerdo ni en desacuerdo	Ni de acuerdo ni en desacuerdo	Ni de acuerdo ni en desacuerdo	De acuerdo	Ni de acuerdo ni en desacuerdo	Masculino	31-40	Universitario	4-6 años	Adventista	Docente	No denominacional	Termino fijo	Colegios ASD	Acepto	5	5	5	4	5	5	5	5	5	5	5
55	2023-09-08 14:37:40	profevero@caap.edu.co	Completamente de acuerdo	Completamente de acuerdo	De acuerdo	De acuerdo	De acuerdo	De acuerdo	De acuerdo	De acuerdo	De acuerdo	De acuerdo	Completamente de acuerdo	De acuerdo	De acuerdo	De acuerdo	De acuerdo	Ni de acuerdo ni en desacuerdo	Ni de acuerdo ni en desacuerdo	Completamente de acuerdo	Completamente de acuerdo	Completamente de acuerdo	Completamente de acuerdo	De acuerdo	Completamente de acuerdo	Ni de acuerdo ni en desacuerdo	De acuerdo	De acuerdo	Femenino	31-40	Universitario	7-10 años	Adventista	Docente	No denominacional	Termino fijo	Colegios ASD	Acepto	5	5	4	4	4	4	4	4	4	4	5
56	2023-09-08 14:41:15	edilce@caap.edu.co	De acuerdo	De acuerdo	De acuerdo	De acuerdo	De acuerdo	De acuerdo	Completamente de acuerdo	De acuerdo	De acuerdo	De acuerdo	De acuerdo	En desacuerdo	En desacuerdo	En desacuerdo	De acuerdo	Ni de acuerdo ni en desacuerdo	Ni de acuerdo ni en desacuerdo	Completamente de acuerdo	De acuerdo	De acuerdo	Completamente de acuerdo	Ni de acuerdo ni en desacuerdo	Ni de acuerdo ni en desacuerdo	En desacuerdo	En desacuerdo	En desacuerdo	Femenino	41-50	Posgrado	+ 10 años	Adventista	Docente	No denominacional	Termino fijo	Colegios ASD	Acepto	4	4	4	4	4	4	5	4	4	4	4
57	2023-09-08 15:10:44	psicologia@caap.edu.co	Completamente de acuerdo	De acuerdo	De acuerdo	De acuerdo	Completamente de acuerdo	Completamente de acuerdo	Completamente de acuerdo	Completamente de acuerdo	De acuerdo	Completamente de acuerdo	De acuerdo	De acuerdo	Completamente de acuerdo	Completamente de acuerdo	Completamente de acuerdo	De acuerdo	Completamente de acuerdo	Completamente de acuerdo	Completamente de acuerdo	Completamente de acuerdo	Completamente de acuerdo	Completamente de acuerdo	De acuerdo	De acuerdo	De acuerdo	De acuerdo	Masculino	31-40	Universitario	1-3 años	Adventista	Docente	No denominacional	Termino fijo	Colegios ASD	Acepto	5	4	4	4	5	5	5	5	4	5	4
58	2023-09-08 15:23:51	clara.gcuesta@gmail.com	Completamente de acuerdo	Completamente de acuerdo	De acuerdo	Completamente de acuerdo	Completamente de acuerdo	Completamente de acuerdo	Completamente de acuerdo	De acuerdo	Completamente de acuerdo	Completamente de acuerdo	De acuerdo	De acuerdo	Completamente de acuerdo	Ni de acuerdo ni en desacuerdo	Completamente de acuerdo	De acuerdo	De acuerdo	Completamente de acuerdo	Completamente de acuerdo	Completamente de acuerdo	Completamente de acuerdo	Completamente de acuerdo	Completamente de acuerdo	Completamente de acuerdo	Ni de acuerdo ni en desacuerdo	De acuerdo	Femenino	31-40	Universitario	1-3 años	Adventista	Docente	Denominacional / Misionero	Termino fijo	Colegios ASD	Acepto	5	5	4	5	5	5	5	4	5	5	4
59	2023-09-08 15:31:48	jairramos@caap.edu.co	Completamente de acuerdo	De acuerdo	De acuerdo	Completamente de acuerdo	De acuerdo	Completamente de acuerdo	De acuerdo	Completamente de acuerdo	Completamente de acuerdo	Completamente de acuerdo	De acuerdo	De acuerdo	De acuerdo	De acuerdo	De acuerdo	Completamente de acuerdo	Completamente de acuerdo	De acuerdo	De acuerdo	De acuerdo	Completamente de acuerdo	De acuerdo	Completamente de acuerdo	De acuerdo	De acuerdo	Completamente de acuerdo	Masculino	41-50	Universitario	4-6 años	Adventista	Docente	No denominacional	Termino fijo	Colegios ASD	Acepto	5	4	4	5	4	5	4	5	5	5	4
60	2023-09-08 15:52:11	robertprofe@caap.edu.co	De acuerdo	De acuerdo	De acuerdo	De acuerdo	De acuerdo	De acuerdo	De acuerdo	De acuerdo	De acuerdo	De acuerdo	De acuerdo	De acuerdo	De acuerdo	De acuerdo	De acuerdo	De acuerdo	De acuerdo	De acuerdo	De acuerdo	De acuerdo	De acuerdo	Completamente de acuerdo	Completamente de acuerdo	Completamente de acuerdo	Completamente de acuerdo	De acuerdo	Masculino	41-50	Universitario	+ 10 años	Adventista	Docente	No denominacional	Termino fijo	Colegios ASD	Acepto	4	4	4	4	4	4	4	4	4	4	4
61	2023-09-08 16:08:00	damianalberto8456@caap.edu.co	Completamente de acuerdo	Completamente de acuerdo	Completamente de acuerdo	Completamente de acuerdo	Completamente de acuerdo	Completamente de acuerdo	Completamente de acuerdo	Completamente de acuerdo	Completamente de acuerdo	Completamente de acuerdo	Completamente de acuerdo	Completamente de acuerdo	Completamente de acuerdo	Completamente de acuerdo	Completamente de acuerdo	Completamente de acuerdo	Completamente en desacuerdo	Completamente de acuerdo	Completamente de acuerdo	Completamente de acuerdo	Completamente de acuerdo	Ni de acuerdo ni en desacuerdo	Completamente de acuerdo	Completamente de acuerdo	Completamente de acuerdo	Completamente de acuerdo	Masculino	31-40	Universitario	Menos de un año	Adventista	Docente	No denominacional	Por prestación de servicios	Colegios ASD	Acepto	5	5	5	5	5	5	5	5	5	5	5
62	2023-09-08 17:28:15	mcrwap@hotmail.com	Completamente de acuerdo	Completamente de acuerdo	Completamente de acuerdo	De acuerdo	De acuerdo	Completamente de acuerdo	Completamente de acuerdo	Completamente de acuerdo	Completamente de acuerdo	Completamente de acuerdo	Completamente de acuerdo	Completamente de acuerdo	Completamente de acuerdo	Completamente de acuerdo	Ni de acuerdo ni en desacuerdo	Ni de acuerdo ni en desacuerdo	De acuerdo	Completamente de acuerdo	Completamente de acuerdo	Completamente de acuerdo	Completamente de acuerdo	De acuerdo	Completamente de acuerdo	Completamente de acuerdo	Completamente de acuerdo	Completamente de acuerdo	Femenino	41-50	Posgrado	+ 10 años	Adventista	Docente	No denominacional	Termino fijo	Colegios ASD	Acepto	5	5	5	4	4	5	5	5	5	5	5
63	2023-09-08 19:19:41	dlopezcalderin@caap.edu.co	De acuerdo	De acuerdo	De acuerdo	De acuerdo	Ni de acuerdo ni en desacuerdo	Completamente de acuerdo	De acuerdo	De acuerdo	De acuerdo	De acuerdo	De acuerdo	De acuerdo	Ni de acuerdo ni en desacuerdo	Completamente de acuerdo	Completamente de acuerdo	De acuerdo	Ni de acuerdo ni en desacuerdo	De acuerdo	De acuerdo	De acuerdo	De acuerdo	De acuerdo	De acuerdo	De acuerdo	De acuerdo	De acuerdo	Masculino	20-30	Universitario	1-3 años	Adventista	Docente	No denominacional	Termino fijo	Colegios ASD	Acepto	4	4	4	4	3	5	4	4	4	4	4
64	2023-09-08 19:25:41	nonyveloza@caap.edu.co	Completamente de acuerdo	Completamente de acuerdo	Completamente de acuerdo	De acuerdo	De acuerdo	Ni de acuerdo ni en desacuerdo	De acuerdo	Ni de acuerdo ni en desacuerdo	En desacuerdo	De acuerdo	Completamente de acuerdo	Ni de acuerdo ni en desacuerdo	En desacuerdo	De acuerdo	En desacuerdo	De acuerdo	Ni de acuerdo ni en desacuerdo	En desacuerdo	En desacuerdo	En desacuerdo	Ni de acuerdo ni en desacuerdo	Ni de acuerdo ni en desacuerdo	De acuerdo	De acuerdo	De acuerdo	Completamente de acuerdo	Femenino	20-30	Universitario	4-6 años	Adventista	Docente	No denominacional	Termino fijo	Colegios ASD	Acepto	5	5	5	4	4	3	4	3	2	4	5
65	2023-09-08 22:30:23	keivin@icolven.edu.co	De acuerdo	De acuerdo	De acuerdo	De acuerdo	De acuerdo	De acuerdo	Completamente de acuerdo	Completamente de acuerdo	Completamente de acuerdo	De acuerdo	Completamente de acuerdo	Completamente de acuerdo	De acuerdo	De acuerdo	De acuerdo	Completamente de acuerdo	De acuerdo	Completamente de acuerdo	De acuerdo	Completamente de acuerdo	Completamente de acuerdo	De acuerdo	De acuerdo	De acuerdo	De acuerdo	De acuerdo	Masculino	31-40	Universitario	1-3 años	Adventista	Docente	No denominacional	Termino fijo	Colegios ASD	Acepto	4	4	4	4	4	4	5	5	5	4	5
66	2023-09-10 15:02:19	yarevalo@unac.edu.co	Completamente de acuerdo	Completamente de acuerdo	Completamente de acuerdo	Completamente de acuerdo	Completamente de acuerdo	Completamente de acuerdo	Completamente de acuerdo	Completamente de acuerdo	Completamente de acuerdo	Completamente de acuerdo	De acuerdo	Completamente de acuerdo	Completamente de acuerdo	Completamente de acuerdo	Completamente de acuerdo	Completamente de acuerdo	Completamente de acuerdo	Completamente de acuerdo	Completamente de acuerdo	Completamente de acuerdo	Completamente de acuerdo	Completamente de acuerdo	Completamente de acuerdo	Completamente de acuerdo	Completamente de acuerdo	Completamente de acuerdo	Femenino	41-50	Posgrado	1-3 años	Adventista	Docente	No denominacional	Termino fijo	Colegios ASD	Acepto	5	5	5	5	5	5	5	5	5	5	4
67	2023-09-11 00:15:26	denisperez200@gmail.com	Completamente de acuerdo	Completamente de acuerdo	Completamente de acuerdo	De acuerdo	De acuerdo	Completamente de acuerdo	Completamente de acuerdo	Completamente de acuerdo	Completamente de acuerdo	Completamente de acuerdo	Completamente de acuerdo	De acuerdo	De acuerdo	De acuerdo	En desacuerdo	De acuerdo	De acuerdo	Completamente de acuerdo	Completamente de acuerdo	Completamente de acuerdo	Completamente de acuerdo	De acuerdo	Completamente de acuerdo	Completamente de acuerdo	Completamente de acuerdo	Completamente de acuerdo	Masculino	41-50	Universitario	Menos de un año	Adventista	Docente	Denominacional / Misionero	Termino fijo	Colegios ASD	Acepto	5	5	5	4	4	5	5	5	5	5	5
68	2023-09-12 05:49:20	caritoguzman81@gmail.com	Completamente de acuerdo	Completamente de acuerdo	De acuerdo	De acuerdo	De acuerdo	De acuerdo	De acuerdo	De acuerdo	De acuerdo	Completamente de acuerdo	De acuerdo	Completamente de acuerdo	Completamente de acuerdo	De acuerdo	De acuerdo	De acuerdo	Completamente de acuerdo	Completamente de acuerdo	Completamente de acuerdo	Completamente de acuerdo	Completamente de acuerdo	Completamente de acuerdo	De acuerdo	De acuerdo	De acuerdo	Completamente de acuerdo	Femenino	20-30	Universitario	1-3 años	Adventista	Docente	No denominacional	Termino fijo	Colegios ASD	Acepto	5	5	4	4	4	4	4	4	4	5	4
69	2023-09-12 05:53:00	orjuelakelly3@gmail.com	Completamente de acuerdo	De acuerdo	De acuerdo	Ni de acuerdo ni en desacuerdo	De acuerdo	De acuerdo	De acuerdo	De acuerdo	De acuerdo	De acuerdo	Completamente de acuerdo	De acuerdo	De acuerdo	De acuerdo	En desacuerdo	De acuerdo	Ni de acuerdo ni en desacuerdo	De acuerdo	De acuerdo	De acuerdo	De acuerdo	Ni de acuerdo ni en desacuerdo	Ni de acuerdo ni en desacuerdo	Ni de acuerdo ni en desacuerdo	Ni de acuerdo ni en desacuerdo	De acuerdo	Femenino	20-30	Universitario	1-3 años	Adventista	Docente	No denominacional	Termino fijo	Colegios ASD	Acepto	5	4	4	3	4	4	4	4	4	4	5
70	2023-09-12 06:02:05	elkin008c@gmail.com	De acuerdo	De acuerdo	De acuerdo	De acuerdo	De acuerdo	De acuerdo	De acuerdo	De acuerdo	Ni de acuerdo ni en desacuerdo	De acuerdo	De acuerdo	Ni de acuerdo ni en desacuerdo	Ni de acuerdo ni en desacuerdo	Ni de acuerdo ni en desacuerdo	Ni de acuerdo ni en desacuerdo	Ni de acuerdo ni en desacuerdo	De acuerdo	De acuerdo	Ni de acuerdo ni en desacuerdo	Ni de acuerdo ni en desacuerdo	De acuerdo	En desacuerdo	Ni de acuerdo ni en desacuerdo	Ni de acuerdo ni en desacuerdo	Ni de acuerdo ni en desacuerdo	Ni de acuerdo ni en desacuerdo	Masculino	20-30	Universitario	Menos de un año	Adventista	Docente	Denominacional / Misionero	Termino fijo	Colegios ASD	Acepto	4	4	4	4	4	4	4	4	3	4	4
71	2023-09-12 06:06:05	tikelon1@hotmail.com	De acuerdo	De acuerdo	Ni de acuerdo ni en desacuerdo	De acuerdo	De acuerdo	Ni de acuerdo ni en desacuerdo	En desacuerdo	De acuerdo	De acuerdo	De acuerdo	De acuerdo	De acuerdo	De acuerdo	Ni de acuerdo ni en desacuerdo	En desacuerdo	De acuerdo	De acuerdo	De acuerdo	Ni de acuerdo ni en desacuerdo	Completamente de acuerdo	Completamente de acuerdo	Ni de acuerdo ni en desacuerdo	De acuerdo	Ni de acuerdo ni en desacuerdo	De acuerdo	De acuerdo	Masculino	20-30	Universitario	1-3 años	Adventista	Docente	No denominacional	Termino fijo	Colegios ASD	Acepto	4	4	3	4	4	3	2	4	4	4	4
72	2023-09-12 06:16:04	hidalgoeider497@gmail.com	Completamente de acuerdo	Completamente de acuerdo	Completamente de acuerdo	De acuerdo	Completamente de acuerdo	Completamente de acuerdo	Completamente de acuerdo	De acuerdo	Completamente de acuerdo	Completamente de acuerdo	De acuerdo	De acuerdo	Completamente de acuerdo	Completamente de acuerdo	Ni de acuerdo ni en desacuerdo	Completamente de acuerdo	De acuerdo	Completamente de acuerdo	Completamente de acuerdo	Completamente de acuerdo	Completamente de acuerdo	De acuerdo	De acuerdo	Completamente de acuerdo	Completamente de acuerdo	Completamente de acuerdo	Masculino	41-50	Universitario	4-6 años	Adventista	Docente	Denominacional / Misionero	Termino fijo	Colegios ASD	Acepto	5	5	5	4	5	5	5	4	5	5	4
73	2023-09-12 06:17:59	mifer1390@gmail.com	De acuerdo	De acuerdo	De acuerdo	De acuerdo	De acuerdo	De acuerdo	De acuerdo	De acuerdo	De acuerdo	De acuerdo	De acuerdo	De acuerdo	De acuerdo	De acuerdo	De acuerdo	De acuerdo	De acuerdo	De acuerdo	De acuerdo	De acuerdo	De acuerdo	De acuerdo	De acuerdo	De acuerdo	De acuerdo	De acuerdo	Masculino	31-40	Posgrado	4-6 años	Adventista	Docente	Denominacional / Misionero	Termino fijo	Colegios ASD	Acepto	4	4	4	4	4	4	4	4	4	4	4
74	2023-09-12 06:22:39	joha.carvajal@udla.edu.co	De acuerdo	Completamente de acuerdo	De acuerdo	De acuerdo	Completamente de acuerdo	Completamente de acuerdo	De acuerdo	De acuerdo	De acuerdo	Completamente de acuerdo	De acuerdo	De acuerdo	De acuerdo	De acuerdo	Ni de acuerdo ni en desacuerdo	De acuerdo	De acuerdo	Completamente de acuerdo	De acuerdo	De acuerdo	De acuerdo	De acuerdo	De acuerdo	De acuerdo	De acuerdo	De acuerdo	Masculino	20-30	Universitario	Menos de un año	Adventista	Docente	Denominacional / Misionero	Termino fijo	Colegios ASD	Acepto	4	5	4	4	5	5	4	4	4	5	4
75	2023-09-12 06:34:09	paulacaraballo8@gmail.com	De acuerdo	Ni de acuerdo ni en desacuerdo	Ni de acuerdo ni en desacuerdo	De acuerdo	Ni de acuerdo ni en desacuerdo	Ni de acuerdo ni en desacuerdo	De acuerdo	De acuerdo	Ni de acuerdo ni en desacuerdo	Ni de acuerdo ni en desacuerdo	De acuerdo	Ni de acuerdo ni en desacuerdo	Ni de acuerdo ni en desacuerdo	Ni de acuerdo ni en desacuerdo	Ni de acuerdo ni en desacuerdo	Ni de acuerdo ni en desacuerdo	Ni de acuerdo ni en desacuerdo	De acuerdo	De acuerdo	De acuerdo	De acuerdo	Ni de acuerdo ni en desacuerdo	Ni de acuerdo ni en desacuerdo	Ni de acuerdo ni en desacuerdo	Ni de acuerdo ni en desacuerdo	Ni de acuerdo ni en desacuerdo	Femenino	20-30	Técnico	1-3 años	Adventista	Docente	No denominacional	Contrato a término indefinido	Colegios ASD	Acepto	4	3	3	4	3	3	4	4	3	3	4
76	2023-09-12 06:37:35	lferls@hotmail.com	Completamente de acuerdo	Completamente de acuerdo	Completamente de acuerdo	Completamente de acuerdo	Completamente de acuerdo	Completamente de acuerdo	Completamente de acuerdo	Completamente de acuerdo	Completamente de acuerdo	Completamente de acuerdo	Completamente de acuerdo	De acuerdo	De acuerdo	Completamente de acuerdo	Completamente de acuerdo	De acuerdo	De acuerdo	Completamente de acuerdo	Completamente de acuerdo	Completamente de acuerdo	Completamente de acuerdo	De acuerdo	De acuerdo	De acuerdo	De acuerdo	De acuerdo	Femenino	41-50	Universitario	+ 10 años	Adventista	Docente	No denominacional	Termino fijo	Colegios ASD	Acepto	5	5	5	5	5	5	5	5	5	5	5
77	2023-09-12 06:38:42	jennysuarezm@hotmail.com	Completamente de acuerdo	De acuerdo	De acuerdo	De acuerdo	De acuerdo	De acuerdo	Completamente de acuerdo	De acuerdo	De acuerdo	De acuerdo	De acuerdo	De acuerdo	De acuerdo	De acuerdo	De acuerdo	De acuerdo	De acuerdo	De acuerdo	De acuerdo	Completamente de acuerdo	De acuerdo	De acuerdo	De acuerdo	De acuerdo	De acuerdo	De acuerdo	Femenino	51-60	Universitario	+ 10 años	Adventista	Docente	No denominacional	Termino fijo	Colegios ASD	Acepto	5	4	4	4	4	4	5	4	4	4	4
78	2023-09-12 06:38:56	solg321@hitmaul.com	Completamente de acuerdo	Completamente de acuerdo	Completamente de acuerdo	Completamente de acuerdo	Completamente de acuerdo	De acuerdo	Completamente de acuerdo	De acuerdo	De acuerdo	De acuerdo	De acuerdo	De acuerdo	De acuerdo	De acuerdo	De acuerdo	Completamente de acuerdo	De acuerdo	Completamente de acuerdo	Completamente de acuerdo	De acuerdo	De acuerdo	De acuerdo	Completamente de acuerdo	De acuerdo	De acuerdo	De acuerdo	Femenino	51-60	Universitario	7-10 años	Adventista	Docente	No denominacional	Termino fijo	Colegios ASD	Acepto	5	5	5	5	5	4	5	4	4	4	4
79	2023-09-12 06:40:43	davargas@unac.edu.co	Completamente de acuerdo	Completamente de acuerdo	Completamente de acuerdo	Completamente de acuerdo	Completamente de acuerdo	Completamente de acuerdo	Completamente de acuerdo	Completamente de acuerdo	Completamente de acuerdo	Completamente de acuerdo	Completamente de acuerdo	Completamente de acuerdo	Completamente de acuerdo	Completamente de acuerdo	De acuerdo	De acuerdo	Completamente de acuerdo	Completamente de acuerdo	Completamente de acuerdo	Completamente de acuerdo	De acuerdo	De acuerdo	Completamente de acuerdo	Completamente de acuerdo	Completamente de acuerdo	Completamente de acuerdo	Femenino	41-50	Universitario	1-3 años	Adventista	Docente	No denominacional	Termino fijo	Colegios ASD	Acepto	5	5	5	5	5	5	5	5	5	5	5
80	2023-09-12 06:41:43	marlusotesoro@gmail.com	Completamente de acuerdo	Completamente de acuerdo	Completamente de acuerdo	Completamente de acuerdo	Completamente de acuerdo	Completamente de acuerdo	Completamente de acuerdo	Completamente de acuerdo	Completamente de acuerdo	Completamente de acuerdo	Completamente de acuerdo	Completamente de acuerdo	Completamente de acuerdo	Completamente de acuerdo	De acuerdo	Completamente de acuerdo	Completamente de acuerdo	Completamente de acuerdo	Completamente de acuerdo	Completamente de acuerdo	Completamente de acuerdo	Completamente de acuerdo	Completamente de acuerdo	Completamente de acuerdo	Completamente de acuerdo	Completamente de acuerdo	Femenino	51-60	Universitario	+ 10 años	Adventista	Docente	No denominacional	Termino fijo	Colegios ASD	Acepto	5	5	5	5	5	5	5	5	5	5	5
81	2023-09-12 06:51:09	justoatiempo07@gmail.com	Completamente en desacuerdo	De acuerdo	De acuerdo	De acuerdo	De acuerdo	De acuerdo	De acuerdo	De acuerdo	De acuerdo	De acuerdo	De acuerdo	De acuerdo	De acuerdo	De acuerdo	En desacuerdo	De acuerdo	De acuerdo	De acuerdo	De acuerdo	De acuerdo	De acuerdo	De acuerdo	De acuerdo	De acuerdo	De acuerdo	De acuerdo	Masculino	31-40	Universitario	1-3 años	Adventista	Docente	No denominacional	Por prestación de servicios	Colegios ASD	Acepto	1	4	4	4	4	4	4	4	4	4	4
82	2023-09-12 06:58:29	dicogato13@hotmail.com	Completamente de acuerdo	Completamente de acuerdo	Completamente de acuerdo	Completamente de acuerdo	Completamente de acuerdo	Completamente de acuerdo	Completamente de acuerdo	Completamente de acuerdo	Completamente de acuerdo	Completamente de acuerdo	De acuerdo	Completamente de acuerdo	Completamente de acuerdo	Completamente de acuerdo	Completamente de acuerdo	Completamente de acuerdo	Completamente de acuerdo	Completamente de acuerdo	Completamente de acuerdo	Completamente de acuerdo	Completamente de acuerdo	Completamente de acuerdo	Completamente de acuerdo	Completamente de acuerdo	Completamente de acuerdo	Completamente de acuerdo	Femenino	31-40	Universitario	7-10 años	Adventista	Docente	No denominacional	Termino fijo	Colegios ASD	Acepto	5	5	5	5	5	5	5	5	5	5	4
83	2023-09-12 07:12:18	mprp.mely73@gmail.com	De acuerdo	De acuerdo	De acuerdo	De acuerdo	De acuerdo	De acuerdo	De acuerdo	De acuerdo	De acuerdo	De acuerdo	De acuerdo	De acuerdo	De acuerdo	De acuerdo	De acuerdo	De acuerdo	De acuerdo	De acuerdo	De acuerdo	De acuerdo	De acuerdo	De acuerdo	De acuerdo	De acuerdo	De acuerdo	De acuerdo	Femenino	20-30	Universitario	Menos de un año	Adventista	Docente	Denominacional / Misionero	Por prestación de servicios	Colegios ASD	Acepto	4	4	4	4	4	4	4	4	4	4	4
84	2023-09-12 07:20:17	juandavid.diazcardenas@outlook.com	Completamente de acuerdo	De acuerdo	Completamente de acuerdo	Completamente de acuerdo	De acuerdo	Completamente de acuerdo	Completamente de acuerdo	De acuerdo	Completamente de acuerdo	Completamente de acuerdo	De acuerdo	Completamente de acuerdo	De acuerdo	Completamente de acuerdo	De acuerdo	Completamente de acuerdo	Completamente de acuerdo	Completamente de acuerdo	Completamente de acuerdo	Completamente de acuerdo	Completamente de acuerdo	Completamente de acuerdo	Completamente de acuerdo	Completamente de acuerdo	Completamente de acuerdo	De acuerdo	Masculino	20-30	Universitario	Menos de un año	Otra	Docente	No denominacional	Por prestación de servicios	Colegios ASD	Acepto	5	4	5	5	4	5	5	4	5	5	4
85	2023-09-12 07:33:56	perdomosoftware@gmail.com	Completamente de acuerdo	Completamente de acuerdo	Completamente de acuerdo	Completamente de acuerdo	Completamente de acuerdo	Completamente de acuerdo	Completamente de acuerdo	Completamente de acuerdo	Completamente de acuerdo	Completamente de acuerdo	Completamente de acuerdo	Completamente de acuerdo	Completamente de acuerdo	Completamente de acuerdo	De acuerdo	Completamente de acuerdo	Completamente de acuerdo	Completamente de acuerdo	Completamente de acuerdo	Completamente de acuerdo	Completamente de acuerdo	De acuerdo	Completamente de acuerdo	Completamente de acuerdo	Completamente de acuerdo	Completamente de acuerdo	Masculino	20-30	Universitario	1-3 años	Adventista	Docente	No denominacional	Termino fijo	Colegios ASD	Acepto	5	5	5	5	5	5	5	5	5	5	5
86	2023-09-12 07:49:49	Steven.lievanog@unac.edu.co	De acuerdo	De acuerdo	De acuerdo	De acuerdo	De acuerdo	De acuerdo	De acuerdo	De acuerdo	De acuerdo	De acuerdo	Ni de acuerdo ni en desacuerdo	En desacuerdo	Ni de acuerdo ni en desacuerdo	Ni de acuerdo ni en desacuerdo	De acuerdo	De acuerdo	De acuerdo	Ni de acuerdo ni en desacuerdo	Ni de acuerdo ni en desacuerdo	Ni de acuerdo ni en desacuerdo	De acuerdo	En desacuerdo	De acuerdo	Ni de acuerdo ni en desacuerdo	De acuerdo	De acuerdo	Masculino	20-30	Posgrado	1-3 años	Adventista	Docente	No denominacional	Termino fijo	Colegios ASD	Acepto	4	4	4	4	4	4	4	4	4	4	3
87	2023-09-12 09:08:45	ngarzonaguiar@gmail.com	De acuerdo	De acuerdo	De acuerdo	De acuerdo	De acuerdo	Ni de acuerdo ni en desacuerdo	De acuerdo	Completamente de acuerdo	De acuerdo	De acuerdo	Ni de acuerdo ni en desacuerdo	De acuerdo	De acuerdo	De acuerdo	Completamente de acuerdo	Completamente de acuerdo	De acuerdo	Completamente de acuerdo	Completamente de acuerdo	Completamente de acuerdo	Completamente de acuerdo	De acuerdo	Completamente de acuerdo	Completamente de acuerdo	Completamente de acuerdo	Completamente de acuerdo	Femenino	31-40	Posgrado	4-6 años	Adventista	Docente	Denominacional / Misionero	Termino fijo	Colegios ASD	Acepto	4	4	4	4	4	3	4	5	4	4	3
88	2023-09-12 11:33:24	johis-4743@hotmail.com	De acuerdo	De acuerdo	Completamente de acuerdo	Ni de acuerdo ni en desacuerdo	De acuerdo	De acuerdo	De acuerdo	De acuerdo	De acuerdo	De acuerdo	Ni de acuerdo ni en desacuerdo	Ni de acuerdo ni en desacuerdo	Ni de acuerdo ni en desacuerdo	Ni de acuerdo ni en desacuerdo	De acuerdo	Ni de acuerdo ni en desacuerdo	En desacuerdo	Completamente de acuerdo	De acuerdo	Completamente de acuerdo	Completamente de acuerdo	Ni de acuerdo ni en desacuerdo	Ni de acuerdo ni en desacuerdo	Ni de acuerdo ni en desacuerdo	Ni de acuerdo ni en desacuerdo	Ni de acuerdo ni en desacuerdo	Femenino	41-50	Posgrado	4-6 años	Adventista	Docente	No denominacional	Termino fijo	Colegios ASD	Acepto	4	4	5	3	4	4	4	4	4	4	3
89	2023-09-12 12:31:41	eduardobd@gmail.com	Completamente de acuerdo	Completamente de acuerdo	Completamente de acuerdo	Completamente de acuerdo	Completamente de acuerdo	Completamente de acuerdo	Completamente de acuerdo	Ni de acuerdo ni en desacuerdo	De acuerdo	De acuerdo	De acuerdo	Ni de acuerdo ni en desacuerdo	De acuerdo	Ni de acuerdo ni en desacuerdo	De acuerdo	De acuerdo	De acuerdo	Completamente de acuerdo	Completamente de acuerdo	Completamente de acuerdo	Completamente de acuerdo	Completamente de acuerdo	Completamente de acuerdo	Completamente de acuerdo	Completamente de acuerdo	Completamente de acuerdo	Masculino	51-60	Universitario	+ 10 años	Adventista	Docente	Denominacional / Misionero	Contrato a término indefinido	Colegios ASD	Acepto	5	5	5	5	5	5	5	3	4	4	4
90	2023-09-12 12:42:04	patricknealrn@gmail.com	Completamente de acuerdo	De acuerdo	De acuerdo	De acuerdo	De acuerdo	De acuerdo	Completamente de acuerdo	De acuerdo	De acuerdo	Completamente de acuerdo	De acuerdo	De acuerdo	Ni de acuerdo ni en desacuerdo	De acuerdo	De acuerdo	De acuerdo	De acuerdo	Completamente de acuerdo	Completamente de acuerdo	Completamente de acuerdo	De acuerdo	De acuerdo	De acuerdo	De acuerdo	De acuerdo	De acuerdo	Masculino	41-50	Posgrado	+ 10 años	Adventista	Docente	No denominacional	Contrato a término indefinido	Colegios ASD	Acepto	5	4	4	4	4	4	5	4	4	5	4
91	2023-09-12 12:47:35	daanblaga@gmail.com	De acuerdo	Ni de acuerdo ni en desacuerdo	Ni de acuerdo ni en desacuerdo	Ni de acuerdo ni en desacuerdo	Ni de acuerdo ni en desacuerdo	De acuerdo	De acuerdo	De acuerdo	Ni de acuerdo ni en desacuerdo	Ni de acuerdo ni en desacuerdo	En desacuerdo	Ni de acuerdo ni en desacuerdo	Ni de acuerdo ni en desacuerdo	Ni de acuerdo ni en desacuerdo	En desacuerdo	Ni de acuerdo ni en desacuerdo	Ni de acuerdo ni en desacuerdo	De acuerdo	De acuerdo	De acuerdo	De acuerdo	En desacuerdo	Ni de acuerdo ni en desacuerdo	Ni de acuerdo ni en desacuerdo	Ni de acuerdo ni en desacuerdo	Ni de acuerdo ni en desacuerdo	Masculino	41-50	Universitario	1-3 años	Adventista	Docente	No denominacional	Termino fijo	Colegios ASD	Acepto	4	3	3	3	3	4	4	4	3	3	2
92	2023-09-12 13:04:03	cjcacha@yahoo.es	Completamente de acuerdo	Completamente de acuerdo	Completamente de acuerdo	De acuerdo	Completamente de acuerdo	Completamente de acuerdo	Completamente de acuerdo	Completamente de acuerdo	Completamente de acuerdo	Completamente de acuerdo	De acuerdo	De acuerdo	De acuerdo	De acuerdo	Completamente de acuerdo	De acuerdo	De acuerdo	Completamente de acuerdo	Completamente de acuerdo	Completamente de acuerdo	Completamente de acuerdo	De acuerdo	De acuerdo	De acuerdo	De acuerdo	De acuerdo	Femenino	41-50	Universitario	+ 10 años	Adventista	Docente	Denominacional / Misionero	Contrato a término indefinido	Colegios ASD	Acepto	5	5	5	4	5	5	5	5	5	5	4
93	2023-09-12 13:21:43	albitapedroza@gmail.com	Completamente de acuerdo	Completamente de acuerdo	Completamente de acuerdo	Completamente de acuerdo	Completamente de acuerdo	Completamente de acuerdo	Completamente de acuerdo	Completamente de acuerdo	Completamente de acuerdo	Completamente de acuerdo	Completamente de acuerdo	Completamente de acuerdo	Completamente de acuerdo	Completamente de acuerdo	Completamente de acuerdo	Completamente de acuerdo	Completamente de acuerdo	Completamente de acuerdo	Completamente de acuerdo	Completamente de acuerdo	Completamente de acuerdo	Completamente de acuerdo	Completamente de acuerdo	Completamente de acuerdo	Completamente de acuerdo	Completamente de acuerdo	Femenino	41-50	Universitario	+ 10 años	Adventista	Docente	No denominacional	Contrato a término indefinido	Colegios ASD	Acepto	5	5	5	5	5	5	5	5	5	5	5
94	2023-09-12 13:28:02	stemos1@hotmail.com	Completamente de acuerdo	Completamente de acuerdo	Completamente de acuerdo	Completamente de acuerdo	Completamente de acuerdo	Completamente de acuerdo	Completamente de acuerdo	De acuerdo	Completamente de acuerdo	Completamente de acuerdo	De acuerdo	Completamente de acuerdo	De acuerdo	De acuerdo	Ni de acuerdo ni en desacuerdo	De acuerdo	De acuerdo	Completamente de acuerdo	De acuerdo	Completamente de acuerdo	Completamente de acuerdo	De acuerdo	De acuerdo	De acuerdo	De acuerdo	Completamente de acuerdo	Femenino	51-60	Posgrado	+ 10 años	Adventista	Docente	Denominacional / Misionero	Contrato a término indefinido	Colegios ASD	Acepto	5	5	5	5	5	5	5	4	5	5	4
95	2023-09-12 13:44:19	anytalunacastell@gmail.com	Completamente de acuerdo	Completamente de acuerdo	Completamente de acuerdo	De acuerdo	De acuerdo	De acuerdo	Completamente de acuerdo	De acuerdo	De acuerdo	De acuerdo	De acuerdo	De acuerdo	De acuerdo	De acuerdo	De acuerdo	De acuerdo	De acuerdo	De acuerdo	De acuerdo	De acuerdo	De acuerdo	De acuerdo	De acuerdo	De acuerdo	De acuerdo	De acuerdo	Femenino	31-40	Universitario	7-10 años	Adventista	Docente	No denominacional	Termino fijo	Colegios ASD	Acepto	5	5	5	4	4	4	5	4	4	4	4
96	2023-09-12 14:01:25	hernantorresmillan@gmail.com	Completamente de acuerdo	De acuerdo	De acuerdo	De acuerdo	De acuerdo	De acuerdo	Completamente de acuerdo	Completamente de acuerdo	Completamente de acuerdo	Completamente de acuerdo	De acuerdo	Ni de acuerdo ni en desacuerdo	Ni de acuerdo ni en desacuerdo	Ni de acuerdo ni en desacuerdo	Ni de acuerdo ni en desacuerdo	Ni de acuerdo ni en desacuerdo	De acuerdo	Completamente de acuerdo	Completamente de acuerdo	Completamente de acuerdo	Completamente de acuerdo	En desacuerdo	En desacuerdo	En desacuerdo	Completamente de acuerdo	De acuerdo	Masculino	+ 60	Posgrado	+ 10 años	Adventista	Docente	Denominacional / Misionero	Termino fijo	Colegios ASD	Acepto	5	4	4	4	4	4	5	5	5	5	4
97	2023-09-12 14:17:42	ja15mo71@gmail.com	Completamente de acuerdo	Completamente de acuerdo	Completamente de acuerdo	Completamente de acuerdo	Completamente de acuerdo	Completamente de acuerdo	Completamente de acuerdo	De acuerdo	Completamente de acuerdo	Completamente de acuerdo	De acuerdo	De acuerdo	De acuerdo	De acuerdo	De acuerdo	Ni de acuerdo ni en desacuerdo	En desacuerdo	Completamente de acuerdo	Completamente de acuerdo	Completamente de acuerdo	Completamente de acuerdo	En desacuerdo	Ni de acuerdo ni en desacuerdo	De acuerdo	De acuerdo	De acuerdo	Femenino	51-60	Universitario	+ 10 años	Adventista	Docente	Denominacional / Misionero	Contrato a término indefinido	Colegios ASD	Acepto	5	5	5	5	5	5	5	4	5	5	4
98	2023-09-12 15:00:33	moralestovargladys@gmail.com	Completamente de acuerdo	De acuerdo	De acuerdo	De acuerdo	De acuerdo	De acuerdo	De acuerdo	De acuerdo	De acuerdo	De acuerdo	De acuerdo	Ni de acuerdo ni en desacuerdo	De acuerdo	De acuerdo	Ni de acuerdo ni en desacuerdo	De acuerdo	Ni de acuerdo ni en desacuerdo	Completamente en desacuerdo	De acuerdo	De acuerdo	De acuerdo	Ni de acuerdo ni en desacuerdo	De acuerdo	Ni de acuerdo ni en desacuerdo	Ni de acuerdo ni en desacuerdo	De acuerdo	Femenino	41-50	Universitario	+ 10 años	Adventista	Docente	No denominacional	Contrato a término indefinido	Colegios ASD	Acepto	5	4	4	4	4	4	4	4	4	4	4
99	2023-09-12 15:10:22	ing.linarueda@gmail.com	Completamente de acuerdo	Completamente de acuerdo	Completamente de acuerdo	De acuerdo	Completamente de acuerdo	De acuerdo	Completamente de acuerdo	Ni de acuerdo ni en desacuerdo	De acuerdo	De acuerdo	De acuerdo	De acuerdo	Ni de acuerdo ni en desacuerdo	De acuerdo	Ni de acuerdo ni en desacuerdo	De acuerdo	De acuerdo	Completamente de acuerdo	Completamente de acuerdo	Completamente de acuerdo	Completamente de acuerdo	De acuerdo	Completamente de acuerdo	De acuerdo	De acuerdo	De acuerdo	Femenino	31-40	Universitario	+ 10 años	Adventista	Docente	No denominacional	Contrato a término indefinido	Colegios ASD	Acepto	5	5	5	4	5	4	5	3	4	4	4
100	2023-09-12 15:32:50	keylavella77@gmail.com	Completamente de acuerdo	De acuerdo	De acuerdo	De acuerdo	De acuerdo	De acuerdo	De acuerdo	De acuerdo	Completamente de acuerdo	De acuerdo	De acuerdo	De acuerdo	De acuerdo	De acuerdo	Ni de acuerdo ni en desacuerdo	De acuerdo	De acuerdo	Completamente de acuerdo	Completamente de acuerdo	Completamente de acuerdo	De acuerdo	De acuerdo	De acuerdo	De acuerdo	De acuerdo	De acuerdo	Femenino	51-60	Posgrado	+ 10 años	Adventista	Docente	Denominacional / Misionero	Termino fijo	Colegios ASD	Acepto	5	4	4	4	4	4	4	4	5	4	4
101	2023-09-12 15:44:54	reivaj9325@gmail.com	Completamente de acuerdo	De acuerdo	De acuerdo	En desacuerdo	De acuerdo	De acuerdo	De acuerdo	En desacuerdo	De acuerdo	De acuerdo	De acuerdo	De acuerdo	Ni de acuerdo ni en desacuerdo	De acuerdo	De acuerdo	De acuerdo	De acuerdo	De acuerdo	De acuerdo	De acuerdo	De acuerdo	De acuerdo	De acuerdo	De acuerdo	De acuerdo	De acuerdo	Masculino	20-30	Universitario	4-6 años	Adventista	Docente	No denominacional	Termino fijo	Colegios ASD	Acepto	5	4	4	2	4	4	4	2	4	4	4
102	2023-09-12 16:28:43	raveflo_47@hotmaii.com	Completamente de acuerdo	De acuerdo	De acuerdo	Ni de acuerdo ni en desacuerdo	De acuerdo	Completamente de acuerdo	Completamente de acuerdo	Ni de acuerdo ni en desacuerdo	Completamente de acuerdo	Completamente de acuerdo	Ni de acuerdo ni en desacuerdo	Ni de acuerdo ni en desacuerdo	Ni de acuerdo ni en desacuerdo	Ni de acuerdo ni en desacuerdo	Ni de acuerdo ni en desacuerdo	Ni de acuerdo ni en desacuerdo	Ni de acuerdo ni en desacuerdo	Completamente de acuerdo	Completamente de acuerdo	Completamente de acuerdo	Completamente de acuerdo	Ni de acuerdo ni en desacuerdo	Ni de acuerdo ni en desacuerdo	Ni de acuerdo ni en desacuerdo	Ni de acuerdo ni en desacuerdo	Ni de acuerdo ni en desacuerdo	Masculino	+ 60	Posgrado	+ 10 años	Adventista	Docente	Denominacional / Misionero	Contrato a término indefinido	Colegios ASD	Acepto	5	4	4	3	4	5	5	3	5	5	3
103	2023-09-12 16:32:59	marthamurillo349@gmail.com	Completamente de acuerdo	Completamente de acuerdo	Completamente de acuerdo	De acuerdo	De acuerdo	De acuerdo	De acuerdo	De acuerdo	De acuerdo	De acuerdo	De acuerdo	Completamente de acuerdo	De acuerdo	Completamente de acuerdo	Ni de acuerdo ni en desacuerdo	De acuerdo	De acuerdo	Completamente de acuerdo	De acuerdo	Completamente de acuerdo	Completamente de acuerdo	De acuerdo	De acuerdo	De acuerdo	De acuerdo	De acuerdo	Femenino	41-50	Universitario	1-3 años	Adventista	Docente	Denominacional / Misionero	Termino fijo	Colegios ASD	Acepto	5	5	5	4	4	4	4	4	4	4	4
104	2023-09-12 16:44:01	raveflo_47@hotmail.com	Completamente de acuerdo	De acuerdo	De acuerdo	Ni de acuerdo ni en desacuerdo	Ni de acuerdo ni en desacuerdo	Completamente de acuerdo	Completamente de acuerdo	Ni de acuerdo ni en desacuerdo	Completamente de acuerdo	Completamente de acuerdo	Ni de acuerdo ni en desacuerdo	Ni de acuerdo ni en desacuerdo	Completamente en desacuerdo	Ni de acuerdo ni en desacuerdo	Ni de acuerdo ni en desacuerdo	Ni de acuerdo ni en desacuerdo	Ni de acuerdo ni en desacuerdo	Completamente de acuerdo	Completamente de acuerdo	Completamente de acuerdo	Completamente de acuerdo	Ni de acuerdo ni en desacuerdo	Ni de acuerdo ni en desacuerdo	Ni de acuerdo ni en desacuerdo	Ni de acuerdo ni en desacuerdo	Ni de acuerdo ni en desacuerdo	Masculino	+ 60	Posgrado	+ 10 años	Adventista	Docente	Denominacional / Misionero	Contrato a término indefinido	Colegios ASD	Acepto	5	4	4	3	3	5	5	3	5	5	3
105	2023-09-12 16:56:50	nathaly.pedagogica@gmail.com	De acuerdo	De acuerdo	De acuerdo	De acuerdo	De acuerdo	De acuerdo	De acuerdo	De acuerdo	De acuerdo	De acuerdo	De acuerdo	De acuerdo	De acuerdo	De acuerdo	De acuerdo	De acuerdo	De acuerdo	De acuerdo	De acuerdo	De acuerdo	De acuerdo	De acuerdo	De acuerdo	De acuerdo	De acuerdo	De acuerdo	Femenino	20-30	Universitario	1-3 años	Otra	Docente	Denominacional / Misionero	Termino fijo	Colegios ASD	Acepto	4	4	4	4	4	4	4	4	4	4	4
106	2023-09-12 16:58:20	cfigueroa@unac.edu.co	De acuerdo	Completamente de acuerdo	Completamente de acuerdo	Completamente de acuerdo	Completamente de acuerdo	Completamente de acuerdo	Completamente de acuerdo	Completamente de acuerdo	De acuerdo	De acuerdo	De acuerdo	En desacuerdo	En desacuerdo	Ni de acuerdo ni en desacuerdo	En desacuerdo	Ni de acuerdo ni en desacuerdo	Ni de acuerdo ni en desacuerdo	Completamente de acuerdo	Completamente de acuerdo	Completamente de acuerdo	Completamente de acuerdo	En desacuerdo	Completamente de acuerdo	De acuerdo	De acuerdo	De acuerdo	Femenino	31-40	Universitario	4-6 años	Adventista	Docente	No denominacional	Termino fijo	Colegios ASD	Acepto	4	5	5	5	5	5	5	5	4	4	4
107	2023-09-12 17:01:18	wacamachoa@unac.edu.co	Completamente de acuerdo	De acuerdo	De acuerdo	De acuerdo	De acuerdo	Completamente de acuerdo	Completamente de acuerdo	De acuerdo	Completamente de acuerdo	Completamente de acuerdo	Completamente de acuerdo	Completamente de acuerdo	Completamente de acuerdo	De acuerdo	De acuerdo	Completamente de acuerdo	Completamente de acuerdo	Completamente de acuerdo	De acuerdo	De acuerdo	De acuerdo	De acuerdo	Completamente de acuerdo	De acuerdo	De acuerdo	Ni de acuerdo ni en desacuerdo	Masculino	20-30	Técnico	1-3 años	Adventista	Docente	Denominacional / Misionero	Termino fijo	Colegios ASD	Acepto	5	4	4	4	4	5	5	4	5	5	5
108	2023-09-12 17:02:52	keicymurillo@hotmail.com	De acuerdo	De acuerdo	De acuerdo	Completamente de acuerdo	De acuerdo	De acuerdo	De acuerdo	Completamente de acuerdo	De acuerdo	De acuerdo	De acuerdo	Completamente de acuerdo	De acuerdo	De acuerdo	Ni de acuerdo ni en desacuerdo	De acuerdo	De acuerdo	De acuerdo	Completamente de acuerdo	Completamente de acuerdo	De acuerdo	De acuerdo	De acuerdo	De acuerdo	De acuerdo	De acuerdo	Femenino	31-40	Posgrado	1-3 años	Adventista	Docente	Denominacional / Misionero	Contrato a término indefinido	Colegios ASD	Acepto	4	4	4	5	4	4	4	5	4	4	4
109	2023-09-12 17:03:17	lic.marisolbarreto@gmail.com	De acuerdo	De acuerdo	De acuerdo	De acuerdo	De acuerdo	Completamente de acuerdo	Completamente de acuerdo	De acuerdo	De acuerdo	De acuerdo	De acuerdo	Ni de acuerdo ni en desacuerdo	De acuerdo	De acuerdo	Ni de acuerdo ni en desacuerdo	Ni de acuerdo ni en desacuerdo	Ni de acuerdo ni en desacuerdo	De acuerdo	Completamente de acuerdo	De acuerdo	Completamente de acuerdo	Ni de acuerdo ni en desacuerdo	De acuerdo	De acuerdo	De acuerdo	De acuerdo	Femenino	20-30	Universitario	1-3 años	Adventista	Docente	No denominacional	Termino fijo	Colegios ASD	Acepto	4	4	4	4	4	5	5	4	4	4	4
110	2023-09-12 17:04:13	luanaran07@gmail.com	De acuerdo	De acuerdo	Ni de acuerdo ni en desacuerdo	De acuerdo	De acuerdo	De acuerdo	De acuerdo	De acuerdo	De acuerdo	De acuerdo	Ni de acuerdo ni en desacuerdo	Ni de acuerdo ni en desacuerdo	En desacuerdo	Ni de acuerdo ni en desacuerdo	Ni de acuerdo ni en desacuerdo	En desacuerdo	Ni de acuerdo ni en desacuerdo	De acuerdo	De acuerdo	Completamente de acuerdo	De acuerdo	De acuerdo	De acuerdo	De acuerdo	De acuerdo	Ni de acuerdo ni en desacuerdo	Femenino	20-30	Universitario	1-3 años	Adventista	Docente	Denominacional / Misionero	Termino fijo	Colegios ASD	Acepto	4	4	3	4	4	4	4	4	4	4	3
111	2023-09-12 17:05:39	asyufiguti@gmail.com	De acuerdo	De acuerdo	De acuerdo	Ni de acuerdo ni en desacuerdo	De acuerdo	Ni de acuerdo ni en desacuerdo	De acuerdo	Completamente de acuerdo	Completamente de acuerdo	De acuerdo	De acuerdo	En desacuerdo	De acuerdo	De acuerdo	De acuerdo	Completamente de acuerdo	Completamente de acuerdo	De acuerdo	De acuerdo	De acuerdo	Completamente de acuerdo	Ni de acuerdo ni en desacuerdo	De acuerdo	De acuerdo	De acuerdo	Ni de acuerdo ni en desacuerdo	Femenino	20-30	Universitario	1-3 años	Adventista	Docente	No denominacional	Termino fijo	Colegios ASD	Acepto	4	4	4	3	4	3	4	5	5	4	4
112	2023-09-12 17:05:44	eunice.carvajall@unac.edu.co	De acuerdo	De acuerdo	Completamente de acuerdo	Completamente de acuerdo	Completamente de acuerdo	Completamente de acuerdo	Completamente de acuerdo	Completamente de acuerdo	Completamente de acuerdo	Completamente de acuerdo	Completamente de acuerdo	Completamente de acuerdo	Completamente de acuerdo	Completamente de acuerdo	Completamente de acuerdo	Completamente de acuerdo	Completamente de acuerdo	Completamente de acuerdo	Completamente de acuerdo	Completamente de acuerdo	Completamente de acuerdo	Completamente de acuerdo	Completamente de acuerdo	Completamente de acuerdo	Completamente de acuerdo	Completamente de acuerdo	Femenino	20-30	Universitario	1-3 años	Adventista	Docente	No denominacional	Termino fijo	Colegios ASD	Acepto	4	4	5	5	5	5	5	5	5	5	5
113	2023-09-12 17:07:42	abamen29@gmail.com	Completamente de acuerdo	Completamente de acuerdo	Completamente de acuerdo	Completamente de acuerdo	Completamente de acuerdo	Completamente de acuerdo	Completamente de acuerdo	Completamente de acuerdo	Completamente de acuerdo	Completamente de acuerdo	Completamente de acuerdo	Completamente de acuerdo	Completamente de acuerdo	Completamente de acuerdo	Completamente de acuerdo	Completamente de acuerdo	Completamente de acuerdo	Completamente de acuerdo	Completamente de acuerdo	Completamente de acuerdo	Completamente de acuerdo	Completamente de acuerdo	Completamente de acuerdo	Completamente de acuerdo	Completamente de acuerdo	Completamente de acuerdo	Masculino	20-30	Universitario	Menos de un año	Adventista	Docente	No denominacional	Termino fijo	Colegios ASD	Acepto	5	5	5	5	5	5	5	5	5	5	5
114	2023-09-12 17:08:05	lmhernandez@unac.edu.co	Completamente de acuerdo	De acuerdo	Completamente de acuerdo	Completamente de acuerdo	Completamente de acuerdo	De acuerdo	Completamente de acuerdo	De acuerdo	Completamente de acuerdo	Completamente de acuerdo	De acuerdo	De acuerdo	De acuerdo	De acuerdo	De acuerdo	De acuerdo	De acuerdo	De acuerdo	Completamente de acuerdo	Completamente de acuerdo	Completamente de acuerdo	De acuerdo	Completamente de acuerdo	De acuerdo	De acuerdo	De acuerdo	Femenino	31-40	Posgrado	+ 10 años	Adventista	Docente	No denominacional	Termino fijo	Colegios ASD	Acepto	5	4	5	5	5	4	5	4	5	5	4
115	2023-09-12 17:11:02	laynehernandez@gmail.com	Completamente de acuerdo	Completamente de acuerdo	Completamente de acuerdo	Completamente de acuerdo	Completamente de acuerdo	Completamente de acuerdo	Completamente de acuerdo	De acuerdo	De acuerdo	De acuerdo	Completamente de acuerdo	De acuerdo	De acuerdo	De acuerdo	Ni de acuerdo ni en desacuerdo	Ni de acuerdo ni en desacuerdo	De acuerdo	Completamente de acuerdo	De acuerdo	Completamente de acuerdo	Completamente de acuerdo	De acuerdo	Ni de acuerdo ni en desacuerdo	De acuerdo	De acuerdo	De acuerdo	Femenino	31-40	Universitario	Menos de un año	Adventista	Docente	No denominacional	Termino fijo	Colegios ASD	Acepto	5	5	5	5	5	5	5	4	4	4	5
116	2023-09-12 17:14:00	fannydejesusgomez66@gmail.com	Completamente de acuerdo	Completamente de acuerdo	Completamente de acuerdo	Completamente de acuerdo	Completamente de acuerdo	De acuerdo	Completamente de acuerdo	De acuerdo	Completamente de acuerdo	Completamente de acuerdo	De acuerdo	De acuerdo	Ni de acuerdo ni en desacuerdo	De acuerdo	Completamente de acuerdo	De acuerdo	De acuerdo	Completamente de acuerdo	Completamente de acuerdo	Completamente de acuerdo	Completamente de acuerdo	De acuerdo	De acuerdo	De acuerdo	De acuerdo	De acuerdo	Femenino	51-60	Universitario	4-6 años	Adventista	Docente	No denominacional	Termino fijo	Colegios ASD	Acepto	5	5	5	5	5	4	5	4	5	5	4
117	2023-09-12 17:20:10	santiagoaristizabalp3@gmail.com	De acuerdo	De acuerdo	Completamente de acuerdo	De acuerdo	De acuerdo	De acuerdo	De acuerdo	Completamente de acuerdo	De acuerdo	Completamente de acuerdo	De acuerdo	Ni de acuerdo ni en desacuerdo	De acuerdo	De acuerdo	De acuerdo	Completamente de acuerdo	De acuerdo	De acuerdo	De acuerdo	Completamente de acuerdo	De acuerdo	Completamente de acuerdo	De acuerdo	De acuerdo	De acuerdo	Completamente de acuerdo	Masculino	20-30	Universitario	Menos de un año	Adventista	Docente	No denominacional	Termino fijo	Colegios ASD	Acepto	4	4	5	4	4	4	4	5	4	5	4
118	2023-09-12 17:32:38	elisabethmoreno3017@gmail.com	Completamente de acuerdo	Completamente de acuerdo	Completamente de acuerdo	De acuerdo	De acuerdo	Completamente de acuerdo	Completamente de acuerdo	De acuerdo	Completamente de acuerdo	De acuerdo	De acuerdo	De acuerdo	De acuerdo	De acuerdo	De acuerdo	De acuerdo	De acuerdo	Completamente de acuerdo	De acuerdo	Completamente de acuerdo	Completamente de acuerdo	De acuerdo	De acuerdo	De acuerdo	De acuerdo	Completamente de acuerdo	Femenino	41-50	Universitario	+ 10 años	Adventista	Docente	Denominacional / Misionero	Termino fijo	Colegios ASD	Acepto	5	5	5	4	4	5	5	4	5	4	4
119	2023-09-12 20:48:49	manueldaniela0505@hotmail.com	Completamente de acuerdo	Completamente de acuerdo	Completamente de acuerdo	De acuerdo	De acuerdo	Completamente de acuerdo	Completamente de acuerdo	Completamente de acuerdo	Completamente de acuerdo	Completamente de acuerdo	Completamente de acuerdo	Completamente de acuerdo	De acuerdo	Completamente de acuerdo	Completamente de acuerdo	Completamente de acuerdo	De acuerdo	Completamente de acuerdo	Completamente de acuerdo	Completamente de acuerdo	Completamente de acuerdo	Ni de acuerdo ni en desacuerdo	De acuerdo	De acuerdo	De acuerdo	De acuerdo	Masculino	31-40	Universitario	+ 10 años	Adventista	Docente	No denominacional	Termino fijo	Colegios ASD	Acepto	5	5	5	4	4	5	5	5	5	5	5
120	2023-09-12 21:04:50	mgpaojimenez192020@gmail.com	De acuerdo	De acuerdo	De acuerdo	De acuerdo	De acuerdo	De acuerdo	De acuerdo	De acuerdo	De acuerdo	De acuerdo	Ni de acuerdo ni en desacuerdo	Ni de acuerdo ni en desacuerdo	En desacuerdo	De acuerdo	De acuerdo	En desacuerdo	De acuerdo	De acuerdo	De acuerdo	De acuerdo	De acuerdo	De acuerdo	De acuerdo	De acuerdo	De acuerdo	De acuerdo	Femenino	31-40	Posgrado	Menos de un año	Adventista	Docente	No denominacional	Termino fijo	Colegios ASD	Acepto	4	4	4	4	4	4	4	4	4	4	3
121	2023-09-12 23:19:31	lalys0302@hotmail.com	De acuerdo	De acuerdo	De acuerdo	De acuerdo	De acuerdo	De acuerdo	En desacuerdo	De acuerdo	De acuerdo	De acuerdo	En desacuerdo	De acuerdo	De acuerdo	De acuerdo	De acuerdo	De acuerdo	De acuerdo	De acuerdo	De acuerdo	De acuerdo	De acuerdo	De acuerdo	De acuerdo	De acuerdo	De acuerdo	De acuerdo	Femenino	51-60	Universitario	7-10 años	Adventista	Docente	Denominacional / Misionero	Contrato a término indefinido	Colegios ASD	Acepto	4	4	4	4	4	4	2	4	4	4	2
122	2023-09-13 06:38:35	auraesperanzamedinareina@gmail.com	Completamente de acuerdo	Completamente de acuerdo	Completamente de acuerdo	Ni de acuerdo ni en desacuerdo	De acuerdo	Completamente de acuerdo	Completamente de acuerdo	Completamente de acuerdo	Completamente de acuerdo	Completamente de acuerdo	De acuerdo	De acuerdo	De acuerdo	De acuerdo	De acuerdo	De acuerdo	Completamente de acuerdo	Completamente de acuerdo	Completamente de acuerdo	Completamente de acuerdo	Completamente de acuerdo	Completamente de acuerdo	Completamente de acuerdo	Completamente de acuerdo	Completamente de acuerdo	Completamente de acuerdo	Femenino	51-60	Posgrado	+ 10 años	Adventista	Docente	No denominacional	Contrato a término indefinido	Colegios ASD	Acepto	5	5	5	3	4	5	5	5	5	5	4
123	2023-09-13 08:00:06	ana@icolven.edu.co	Completamente de acuerdo	Completamente de acuerdo	Completamente de acuerdo	De acuerdo	Completamente de acuerdo	Completamente de acuerdo	Completamente de acuerdo	De acuerdo	De acuerdo	Completamente de acuerdo	Completamente de acuerdo	De acuerdo	De acuerdo	De acuerdo	Ni de acuerdo ni en desacuerdo	De acuerdo	De acuerdo	Completamente de acuerdo	Completamente de acuerdo	Completamente de acuerdo	De acuerdo	De acuerdo	De acuerdo	Ni de acuerdo ni en desacuerdo	De acuerdo	De acuerdo	Femenino	41-50	Posgrado	+ 10 años	Adventista	Docente	No denominacional	Termino fijo	Colegios ASD	Acepto	5	5	5	4	5	5	5	4	4	5	5
124	2023-09-13 08:02:04	jhoncabezas14@gmail.com	Completamente en desacuerdo	De acuerdo	De acuerdo	Ni de acuerdo ni en desacuerdo	De acuerdo	De acuerdo	Completamente de acuerdo	Completamente de acuerdo	De acuerdo	Completamente de acuerdo	De acuerdo	Completamente de acuerdo	De acuerdo	Completamente de acuerdo	Ni de acuerdo ni en desacuerdo	De acuerdo	De acuerdo	Completamente de acuerdo	Completamente de acuerdo	Completamente de acuerdo	De acuerdo	De acuerdo	De acuerdo	De acuerdo	De acuerdo	De acuerdo	Masculino	20-30	Universitario	1-3 años	Adventista	Docente	No denominacional	Termino fijo	Colegios ASD	Acepto	1	4	4	3	4	4	5	5	4	5	4
125	2023-09-13 08:12:54	kiara1119@hotmail.com	Completamente de acuerdo	De acuerdo	De acuerdo	De acuerdo	De acuerdo	De acuerdo	De acuerdo	De acuerdo	De acuerdo	De acuerdo	De acuerdo	De acuerdo	De acuerdo	De acuerdo	De acuerdo	De acuerdo	De acuerdo	De acuerdo	Completamente de acuerdo	Completamente de acuerdo	Completamente de acuerdo	Completamente de acuerdo	Completamente de acuerdo	De acuerdo	De acuerdo	De acuerdo	Femenino	31-40	Universitario	1-3 años	Adventista	Docente	No denominacional	Termino fijo	Colegios ASD	Acepto	5	4	4	4	4	4	4	4	4	4	4
126	2023-09-13 09:11:44	aura@icolven.edu.co	De acuerdo	De acuerdo	De acuerdo	Ni de acuerdo ni en desacuerdo	De acuerdo	Ni de acuerdo ni en desacuerdo	De acuerdo	De acuerdo	De acuerdo	Completamente de acuerdo	De acuerdo	De acuerdo	Ni de acuerdo ni en desacuerdo	De acuerdo	Completamente de acuerdo	Completamente de acuerdo	De acuerdo	Completamente de acuerdo	Completamente de acuerdo	Completamente de acuerdo	Completamente de acuerdo	Ni de acuerdo ni en desacuerdo	De acuerdo	De acuerdo	Completamente de acuerdo	Completamente de acuerdo	Femenino	20-30	Universitario	Menos de un año	Otra	Docente	No denominacional	Termino fijo	Colegios ASD	Acepto	4	4	4	3	4	3	4	4	4	5	4
127	2023-09-13 16:34:32	yolypipper@gmail.com	Completamente de acuerdo	Completamente de acuerdo	Completamente de acuerdo	Completamente de acuerdo	Completamente de acuerdo	Completamente de acuerdo	Completamente de acuerdo	Completamente de acuerdo	Completamente de acuerdo	Completamente de acuerdo	Completamente de acuerdo	Completamente de acuerdo	Completamente de acuerdo	Completamente de acuerdo	Completamente de acuerdo	Completamente de acuerdo	Completamente de acuerdo	Completamente de acuerdo	Completamente de acuerdo	Completamente de acuerdo	Completamente de acuerdo	De acuerdo	De acuerdo	De acuerdo	De acuerdo	De acuerdo	Femenino	51-60	Universitario	+ 10 años	Adventista	Docente	Denominacional / Misionero	Contrato a término indefinido	Colegios ASD	Acepto	5	5	5	5	5	5	5	5	5	5	5
128	2023-09-15 10:21:22	englishedgar10@gmail.com	Completamente de acuerdo	Completamente de acuerdo	Completamente de acuerdo	Completamente de acuerdo	Completamente de acuerdo	De acuerdo	De acuerdo	Completamente de acuerdo	Completamente de acuerdo	Completamente de acuerdo	De acuerdo	De acuerdo	De acuerdo	De acuerdo	De acuerdo	De acuerdo	Completamente de acuerdo	Completamente de acuerdo	Completamente de acuerdo	Completamente de acuerdo	De acuerdo	De acuerdo	Completamente de acuerdo	De acuerdo	Completamente de acuerdo	De acuerdo	Masculino	41-50	Universitario	1-3 años	Adventista	Docente	Denominacional / Misionero	Termino fijo	Colegios ASD	Acepto	5	5	5	5	5	4	4	5	5	5	4
129	2023-09-17 21:25:34	vialorda@gmail.com	Completamente de acuerdo	Completamente de acuerdo	Completamente de acuerdo	Completamente de acuerdo	Completamente de acuerdo	Completamente de acuerdo	Completamente de acuerdo	Completamente de acuerdo	Completamente de acuerdo	Completamente de acuerdo	De acuerdo	De acuerdo	De acuerdo	De acuerdo	De acuerdo	De acuerdo	De acuerdo	Completamente de acuerdo	Completamente de acuerdo	Completamente de acuerdo	Completamente de acuerdo	Completamente de acuerdo	Completamente de acuerdo	Completamente de acuerdo	Completamente de acuerdo	Completamente de acuerdo	Femenino	31-40	Universitario	7-10 años	Adventista	Docente	No denominacional	Termino fijo	Colegios ASD	Acepto	5	5	5	5	5	5	5	5	5	5	4
130	2023-10-17 17:09:02	calderonleidi605@gmail.com	Completamente de acuerdo	De acuerdo	Completamente de acuerdo	De acuerdo	De acuerdo	De acuerdo	Completamente de acuerdo	Completamente de acuerdo	Completamente de acuerdo	Completamente de acuerdo	De acuerdo	Completamente de acuerdo	De acuerdo	De acuerdo	Ni de acuerdo ni en desacuerdo	De acuerdo	Completamente de acuerdo	Completamente de acuerdo	Completamente de acuerdo	Completamente de acuerdo	De acuerdo	De acuerdo	De acuerdo	De acuerdo	De acuerdo	De acuerdo	Femenino	31-40	Técnico	Menos de un año	Adventista	Docente	No denominacional	Termino fijo	Colegios ASD	Acepto	5	4	5	4	4	4	5	5	5	5	4
131	2023-11-03 12:18:22	sanky070@gmail.com	Completamente de acuerdo	De acuerdo	De acuerdo	De acuerdo	De acuerdo	De acuerdo	De acuerdo	De acuerdo	Completamente de acuerdo	De acuerdo	En desacuerdo	De acuerdo	De acuerdo	De acuerdo	De acuerdo	De acuerdo	Completamente de acuerdo	Completamente de acuerdo	Completamente de acuerdo	Completamente de acuerdo	Completamente de acuerdo	De acuerdo	Completamente de acuerdo	Completamente de acuerdo	Completamente de acuerdo	Completamente de acuerdo	Femenino	41-50	Universitario	+ 10 años	Adventista	Docente	Denominacional / Misionero	Termino fijo	Colegios ASD	Acepto	5	4	4	4	4	4	4	4	5	4	2
132	2023-11-03 13:02:25	tere.anley2010@gmail.com	De acuerdo	Completamente de acuerdo	Completamente de acuerdo	Completamente de acuerdo	Completamente de acuerdo	Completamente de acuerdo	Completamente de acuerdo	Completamente de acuerdo	De acuerdo	Completamente de acuerdo	Completamente de acuerdo	Completamente de acuerdo	De acuerdo	Completamente de acuerdo	Completamente de acuerdo	Completamente de acuerdo	Completamente de acuerdo	Completamente de acuerdo	Completamente de acuerdo	Completamente de acuerdo	Completamente de acuerdo	Completamente de acuerdo	Completamente de acuerdo	Completamente de acuerdo	Completamente de acuerdo	Completamente de acuerdo	Femenino	51-60	Técnico	+ 10 años	Adventista	Docente	No denominacional	Termino fijo	Colegios ASD	Acepto	4	5	5	5	5	5	5	5	4	5	5
133	2023-11-03 13:21:57	saraolivero85@gmail.com	Completamente de acuerdo	Completamente de acuerdo	Completamente de acuerdo	Completamente de acuerdo	Completamente de acuerdo	Completamente de acuerdo	Completamente de acuerdo	Completamente de acuerdo	Completamente de acuerdo	Completamente de acuerdo	De acuerdo	De acuerdo	De acuerdo	Completamente de acuerdo	Completamente de acuerdo	Completamente de acuerdo	Completamente de acuerdo	Completamente de acuerdo	Completamente de acuerdo	Completamente de acuerdo	Completamente de acuerdo	De acuerdo	De acuerdo	De acuerdo	De acuerdo	De acuerdo	Femenino	41-50	Universitario	7-10 años	Adventista	Docente	No denominacional	Termino fijo	Colegios ASD	Acepto	5	5	5	5	5	5	5	5	5	5	4
134	2023-11-03 14:59:38	dav7ddewijze@gmail.com	Completamente en desacuerdo	Completamente en desacuerdo	Completamente en desacuerdo	Completamente en desacuerdo	Completamente en desacuerdo	Completamente en desacuerdo	Completamente en desacuerdo	Completamente en desacuerdo	Completamente en desacuerdo	Completamente en desacuerdo	Completamente en desacuerdo	Completamente en desacuerdo	Completamente en desacuerdo	Completamente en desacuerdo	En desacuerdo	Completamente en desacuerdo	Completamente en desacuerdo	Completamente en desacuerdo	Completamente en desacuerdo	Completamente en desacuerdo	Completamente en desacuerdo	Completamente en desacuerdo	Completamente en desacuerdo	Completamente en desacuerdo	Completamente en desacuerdo	Completamente en desacuerdo	Masculino	31-40	Universitario	1-3 años	Adventista	Docente	Denominacional / Misionero	Termino fijo	Colegios ASD	Acepto	1	1	1	1	1	1	1	1	1	1	1
135	2023-11-03 15:02:14	barrerausugavanessa@gmail.com	Completamente de acuerdo	Completamente de acuerdo	Completamente de acuerdo	Completamente de acuerdo	Completamente de acuerdo	Completamente de acuerdo	Completamente de acuerdo	Completamente de acuerdo	Completamente de acuerdo	Completamente de acuerdo	Completamente de acuerdo	Completamente de acuerdo	Completamente de acuerdo	Completamente de acuerdo	De acuerdo	Completamente de acuerdo	Completamente de acuerdo	Completamente de acuerdo	Completamente de acuerdo	Completamente de acuerdo	Completamente de acuerdo	Completamente de acuerdo	Completamente de acuerdo	Completamente de acuerdo	Completamente de acuerdo	Completamente de acuerdo	Femenino	31-40	Universitario	7-10 años	Adventista	Docente	No denominacional	Termino fijo	Colegios ASD	Acepto	5	5	5	5	5	5	5	5	5	5	5
136	2023-11-03 15:13:17	godie1989a@gmail.com	Completamente de acuerdo	De acuerdo	De acuerdo	De acuerdo	De acuerdo	De acuerdo	Completamente de acuerdo	De acuerdo	De acuerdo	De acuerdo	De acuerdo	De acuerdo	De acuerdo	De acuerdo	Completamente de acuerdo	De acuerdo	Completamente de acuerdo	De acuerdo	De acuerdo	De acuerdo	Completamente de acuerdo	De acuerdo	De acuerdo	De acuerdo	De acuerdo	De acuerdo	Masculino	31-40	Posgrado	1-3 años	Adventista	Docente	Denominacional / Misionero	Termino fijo	Colegios ASD	Acepto	5	4	4	4	4	4	5	4	4	4	4
137	2023-11-03 18:06:14	miigue0412@gmail.com	De acuerdo	De acuerdo	De acuerdo	Ni de acuerdo ni en desacuerdo	Ni de acuerdo ni en desacuerdo	Completamente de acuerdo	De acuerdo	Ni de acuerdo ni en desacuerdo	De acuerdo	De acuerdo	De acuerdo	Ni de acuerdo ni en desacuerdo	Ni de acuerdo ni en desacuerdo	De acuerdo	De acuerdo	De acuerdo	De acuerdo	Completamente de acuerdo	Completamente de acuerdo	Completamente de acuerdo	Completamente de acuerdo	Ni de acuerdo ni en desacuerdo	De acuerdo	De acuerdo	De acuerdo	De acuerdo	Masculino	20-30	Técnico	4-6 años	Adventista	Docente	No denominacional	Por prestación de servicios	Colegios ASD	Acepto	4	4	4	3	3	5	4	3	4	4	4
138	2023-11-03 19:43:01	morap3701@gmail.com	De acuerdo	De acuerdo	De acuerdo	De acuerdo	De acuerdo	De acuerdo	De acuerdo	De acuerdo	Completamente de acuerdo	De acuerdo	De acuerdo	De acuerdo	De acuerdo	De acuerdo	De acuerdo	De acuerdo	De acuerdo	De acuerdo	De acuerdo	De acuerdo	De acuerdo	De acuerdo	De acuerdo	De acuerdo	De acuerdo	De acuerdo	Femenino	31-40	Técnico	Menos de un año	Adventista	Docente	Denominacional / Misionero	Termino fijo	Colegios ASD	Acepto	4	4	4	4	4	4	4	4	5	4	4
139	2023-11-08 08:53:21	marlyorlizarazo@gmail.com	Completamente de acuerdo	Completamente de acuerdo	Completamente de acuerdo	Completamente de acuerdo	Completamente de acuerdo	Completamente de acuerdo	Completamente de acuerdo	Completamente de acuerdo	Completamente de acuerdo	Completamente de acuerdo	Completamente de acuerdo	Completamente de acuerdo	Completamente de acuerdo	Completamente de acuerdo	Completamente de acuerdo	Completamente de acuerdo	Completamente de acuerdo	Completamente de acuerdo	Completamente de acuerdo	Completamente de acuerdo	Completamente de acuerdo	Completamente de acuerdo	Completamente de acuerdo	Completamente de acuerdo	Completamente de acuerdo	Completamente de acuerdo	Femenino	31-40	Universitario	1-3 años	Adventista	Docente	Denominacional / Misionero	Termino fijo	Colegios ASD	Acepto	5	5	5	5	5	5	5	5	5	5	5
140	2023-11-08 11:37:13	licatm2022@gmail.com	De acuerdo	De acuerdo	De acuerdo	Ni de acuerdo ni en desacuerdo	Ni de acuerdo ni en desacuerdo	De acuerdo	De acuerdo	De acuerdo	Completamente de acuerdo	Completamente de acuerdo	Ni de acuerdo ni en desacuerdo	De acuerdo	Ni de acuerdo ni en desacuerdo	Ni de acuerdo ni en desacuerdo	De acuerdo	Ni de acuerdo ni en desacuerdo	Ni de acuerdo ni en desacuerdo	Completamente de acuerdo	Completamente de acuerdo	Completamente de acuerdo	Completamente de acuerdo	Ni de acuerdo ni en desacuerdo	Ni de acuerdo ni en desacuerdo	Ni de acuerdo ni en desacuerdo	Ni de acuerdo ni en desacuerdo	Ni de acuerdo ni en desacuerdo	Femenino	31-40	Universitario	+ 10 años	Adventista	Docente	Denominacional / Misionero	Termino fijo	Colegios ASD	Acepto	4	4	4	3	3	4	4	4	5	5	3
141	2023-11-09 06:39:33	deiviyaniro@gmail.com	Completamente de acuerdo	Completamente de acuerdo	Completamente de acuerdo	Completamente de acuerdo	Completamente de acuerdo	Completamente de acuerdo	Completamente de acuerdo	Completamente de acuerdo	Completamente de acuerdo	Completamente de acuerdo	Completamente de acuerdo	Completamente de acuerdo	De acuerdo	De acuerdo	De acuerdo	De acuerdo	De acuerdo	Completamente de acuerdo	Completamente de acuerdo	Completamente de acuerdo	Completamente de acuerdo	De acuerdo	De acuerdo	De acuerdo	De acuerdo	De acuerdo	Masculino	41-50	Universitario	1-3 años	Adventista	Docente	Denominacional / Misionero	Termino fijo	Colegios ASD	Acepto	5	5	5	5	5	5	5	5	5	5	5
142	2024-02-12 17:18:38	lidamaritzarodriguez@gmail.com	Completamente de acuerdo	Completamente de acuerdo	Completamente de acuerdo	Completamente de acuerdo	De acuerdo	Completamente de acuerdo	Completamente de acuerdo	De acuerdo	Completamente de acuerdo	Completamente de acuerdo	De acuerdo	Completamente de acuerdo	De acuerdo	De acuerdo	De acuerdo	De acuerdo	De acuerdo	Completamente de acuerdo	Completamente de acuerdo	Completamente de acuerdo	De acuerdo	De acuerdo	De acuerdo	De acuerdo	De acuerdo	De acuerdo	Femenino	51-60	Posgrado	+ 10 años	Adventista	Docente	No denominacional	Termino fijo	Colegios ASD	Acepto	5	5	5	5	4	5	5	4	5	5	4
143	2024-02-13 10:48:54	oeortiz2607@gmail.com	Completamente de acuerdo	Completamente de acuerdo	Completamente de acuerdo	Completamente de acuerdo	Completamente de acuerdo	Completamente de acuerdo	Completamente de acuerdo	Completamente de acuerdo	Completamente de acuerdo	Completamente de acuerdo	Completamente de acuerdo	Completamente de acuerdo	Completamente de acuerdo	Completamente de acuerdo	Completamente de acuerdo	Completamente de acuerdo	Completamente de acuerdo	Completamente de acuerdo	Completamente de acuerdo	Completamente de acuerdo	Completamente de acuerdo	Completamente de acuerdo	Completamente de acuerdo	Completamente de acuerdo	Completamente de acuerdo	Completamente de acuerdo	Masculino	20-30	Técnico	Menos de un año	Adventista	Docente	No denominacional	Termino fijo	Colegios ASD	Acepto	5	5	5	5	5	5	5	5	5	5	5
144	2024-02-13 14:27:37	jaryvargas26@gmail.com	Completamente de acuerdo	Completamente de acuerdo	Completamente de acuerdo	Completamente de acuerdo	Completamente de acuerdo	Completamente de acuerdo	Completamente de acuerdo	De acuerdo	De acuerdo	De acuerdo	De acuerdo	Completamente de acuerdo	Ni de acuerdo ni en desacuerdo	De acuerdo	Ni de acuerdo ni en desacuerdo	De acuerdo	De acuerdo	Completamente de acuerdo	Completamente de acuerdo	Completamente de acuerdo	Completamente de acuerdo	De acuerdo	Completamente de acuerdo	De acuerdo	De acuerdo	De acuerdo	Femenino	20-30	Universitario	Menos de un año	Adventista	Docente	Denominacional / Misionero	Por hora cátedra	Colegios ASD	Acepto	5	5	5	5	5	5	5	4	4	4	4
145	2024-02-14 18:15:18	yulebahin@gmail.com	De acuerdo	De acuerdo	De acuerdo	De acuerdo	Completamente de acuerdo	De acuerdo	De acuerdo	Completamente de acuerdo	De acuerdo	De acuerdo	De acuerdo	De acuerdo	Completamente de acuerdo	De acuerdo	De acuerdo	De acuerdo	De acuerdo	Completamente de acuerdo	Completamente de acuerdo	Completamente de acuerdo	De acuerdo	De acuerdo	De acuerdo	De acuerdo	De acuerdo	De acuerdo	Femenino	41-50	Posgrado	1-3 años	Adventista	Docente	No denominacional	Termino fijo	Colegios ASD	Acepto	4	4	4	4	5	4	4	5	4	4	4
146	2024-02-14 20:43:57	liney.bedoyaa@unac.edu.co	Completamente de acuerdo	Completamente de acuerdo	Completamente de acuerdo	Completamente de acuerdo	Completamente de acuerdo	Completamente de acuerdo	Completamente de acuerdo	Completamente de acuerdo	Completamente de acuerdo	Completamente de acuerdo	Completamente de acuerdo	Completamente de acuerdo	Completamente de acuerdo	Completamente de acuerdo	Completamente de acuerdo	Completamente de acuerdo	Completamente de acuerdo	Completamente de acuerdo	Completamente de acuerdo	Completamente de acuerdo	Completamente de acuerdo	Completamente de acuerdo	Completamente de acuerdo	Completamente de acuerdo	Completamente de acuerdo	Completamente de acuerdo	Femenino	31-40	Universitario	1-3 años	Adventista	Docente	Denominacional / Misionero	Termino fijo	Colegios ASD	Acepto	5	5	5	5	5	5	5	5	5	5	5
147	2024-02-16 08:39:25	miltonceluna@gmail.com	Completamente de acuerdo	Completamente de acuerdo	Completamente de acuerdo	Completamente de acuerdo	Completamente de acuerdo	Completamente de acuerdo	Completamente de acuerdo	Completamente de acuerdo	Completamente de acuerdo	Completamente de acuerdo	De acuerdo	Completamente de acuerdo	Completamente de acuerdo	Completamente de acuerdo	Completamente de acuerdo	Completamente de acuerdo	Completamente de acuerdo	Completamente de acuerdo	Completamente de acuerdo	Completamente de acuerdo	Completamente de acuerdo	Completamente de acuerdo	Completamente de acuerdo	Completamente de acuerdo	Completamente de acuerdo	Completamente de acuerdo	Masculino	51-60	Universitario	7-10 años	Adventista	Docente	Denominacional / Misionero	Termino fijo	Colegios ASD	Acepto	5	5	5	5	5	5	5	5	5	5	4
148	2024-02-19 10:59:01	gelapal33@gmail.com	Completamente de acuerdo	Completamente de acuerdo	Completamente de acuerdo	Completamente de acuerdo	De acuerdo	De acuerdo	De acuerdo	Completamente de acuerdo	Completamente de acuerdo	Completamente de acuerdo	Completamente de acuerdo	De acuerdo	De acuerdo	De acuerdo	De acuerdo	De acuerdo	De acuerdo	De acuerdo	De acuerdo	Completamente de acuerdo	Completamente de acuerdo	Ni de acuerdo ni en desacuerdo	Completamente de acuerdo	De acuerdo	De acuerdo	Completamente de acuerdo	Femenino	20-30	Universitario	Menos de un año	Adventista	Docente	Denominacional / Misionero	Termino fijo	Colegios ASD	Acepto	5	5	5	5	4	4	4	5	5	5	5
149	2024-02-21 18:23:20	javier_zea@inseaq.edu.co	Completamente de acuerdo	De acuerdo	De acuerdo	Completamente de acuerdo	Completamente de acuerdo	Completamente de acuerdo	De acuerdo	Completamente de acuerdo	De acuerdo	De acuerdo	Completamente de acuerdo	Completamente de acuerdo	Completamente de acuerdo	De acuerdo	De acuerdo	Completamente de acuerdo	De acuerdo	Completamente de acuerdo	Completamente de acuerdo	Completamente de acuerdo	De acuerdo	De acuerdo	De acuerdo	De acuerdo	De acuerdo	De acuerdo	Masculino	41-50	Posgrado	Menos de un año	Adventista	Docente	No denominacional	Termino fijo	Colegios ASD	Acepto	5	4	4	5	5	5	4	5	4	4	5
150	2024-02-22 16:51:23	fannyjhonszea@gmail.com	Completamente de acuerdo	Completamente de acuerdo	Completamente de acuerdo	Completamente de acuerdo	Completamente de acuerdo	De acuerdo	De acuerdo	De acuerdo	Completamente de acuerdo	Completamente de acuerdo	Completamente de acuerdo	De acuerdo	De acuerdo	De acuerdo	De acuerdo	De acuerdo	De acuerdo	Completamente de acuerdo	Completamente de acuerdo	Completamente de acuerdo	De acuerdo	Completamente de acuerdo	Completamente de acuerdo	De acuerdo	De acuerdo	De acuerdo	Femenino	20-30	Posgrado	+ 10 años	Adventista	Docente	No denominacional	Termino fijo	Colegios ASD	Acepto	5	5	5	5	5	4	4	4	5	5	5
151	2024-02-22 19:04:52	dcopete@unac.edu.co	Completamente de acuerdo	De acuerdo	De acuerdo	Ni de acuerdo ni en desacuerdo	De acuerdo	De acuerdo	De acuerdo	De acuerdo	De acuerdo	De acuerdo	De acuerdo	De acuerdo	De acuerdo	De acuerdo	De acuerdo	De acuerdo	De acuerdo	De acuerdo	De acuerdo	De acuerdo	De acuerdo	De acuerdo	Completamente de acuerdo	Completamente de acuerdo	Completamente de acuerdo	Completamente de acuerdo	Femenino	31-40	Universitario	4-6 años	Adventista	Docente	No denominacional	Termino fijo	Colegios ASD	Acepto	5	4	4	3	4	4	4	4	4	4	4
152	2024-02-29 17:52:17	juandavidmenamosquera@gmail.com	Completamente de acuerdo	Completamente de acuerdo	Completamente de acuerdo	Completamente de acuerdo	Completamente de acuerdo	Completamente de acuerdo	Completamente de acuerdo	Completamente de acuerdo	Completamente de acuerdo	Completamente de acuerdo	Completamente de acuerdo	Completamente de acuerdo	Completamente de acuerdo	Completamente de acuerdo	De acuerdo	Completamente de acuerdo	Completamente de acuerdo	Completamente de acuerdo	Completamente de acuerdo	Completamente de acuerdo	Completamente de acuerdo	De acuerdo	Completamente de acuerdo	De acuerdo	Completamente de acuerdo	Completamente de acuerdo	Masculino	20-30	Universitario	Menos de un año	Adventista	Docente	Denominacional / Misionero	Termino fijo	Colegios ASD	Acepto	5	5	5	5	5	5	5	5	5	5	5
153	2024-02-29 18:44:31	jazmincubides@gmail.com	Completamente de acuerdo	De acuerdo	De acuerdo	De acuerdo	De acuerdo	De acuerdo	De acuerdo	De acuerdo	De acuerdo	De acuerdo	Completamente de acuerdo	De acuerdo	De acuerdo	De acuerdo	Ni de acuerdo ni en desacuerdo	De acuerdo	De acuerdo	De acuerdo	De acuerdo	De acuerdo	De acuerdo	De acuerdo	De acuerdo	De acuerdo	De acuerdo	De acuerdo	Femenino	31-40	Universitario	Menos de un año	Adventista	Docente	No denominacional	Termino fijo	Colegios ASD	Acepto	5	4	4	4	4	4	4	4	4	4	5
154	2024-03-06 17:38:20	mayorallennysaray@gmail.com	De acuerdo	De acuerdo	De acuerdo	Ni de acuerdo ni en desacuerdo	De acuerdo	De acuerdo	De acuerdo	De acuerdo	De acuerdo	De acuerdo	De acuerdo	De acuerdo	De acuerdo	Ni de acuerdo ni en desacuerdo	De acuerdo	Ni de acuerdo ni en desacuerdo	De acuerdo	Completamente de acuerdo	Completamente de acuerdo	Ni de acuerdo ni en desacuerdo	Ni de acuerdo ni en desacuerdo	Ni de acuerdo ni en desacuerdo	Completamente de acuerdo	Ni de acuerdo ni en desacuerdo	Ni de acuerdo ni en desacuerdo	Ni de acuerdo ni en desacuerdo	Femenino	31-40	Universitario	4-6 años	Adventista	Docente	No denominacional	Termino fijo	Colegios ASD	Acepto	4	4	4	3	4	4	4	4	4	4	4
155	2024-02-27 16:04:35	jesusbermudez@funchinca.edu.co	Completamente de acuerdo	Completamente de acuerdo	Completamente de acuerdo	De acuerdo	Completamente de acuerdo	De acuerdo	De acuerdo	Ni de acuerdo ni en desacuerdo	Completamente de acuerdo	De acuerdo	En desacuerdo	De acuerdo	En desacuerdo	En desacuerdo	En desacuerdo	De acuerdo	Ni de acuerdo ni en desacuerdo	De acuerdo	De acuerdo	De acuerdo	De acuerdo	Ni de acuerdo ni en desacuerdo	En desacuerdo	En desacuerdo	Ni de acuerdo ni en desacuerdo	De acuerdo	Masculino	20-30	Especialización	4-6 años	Adventista	Docente	No denominacional	Termino fijo	Colegio Adventista de Ibagué	Acepto	5	5	5	4	5	4	4	3	5	4	2
156	2024-02-27 17:13:41	cindyyineth89@gmail.com	Completamente de acuerdo	De acuerdo	De acuerdo	De acuerdo	De acuerdo	De acuerdo	De acuerdo	De acuerdo	De acuerdo	De acuerdo	De acuerdo	De acuerdo	De acuerdo	Completamente de acuerdo	De acuerdo	Completamente de acuerdo	Completamente de acuerdo	Completamente de acuerdo	De acuerdo	Completamente de acuerdo	De acuerdo	Completamente de acuerdo	De acuerdo	Completamente de acuerdo	De acuerdo	Completamente de acuerdo	Femenino	31-40	Técnico	+ 10 años	Adventista	Docente	No denominacional	Termino fijo	Colegio Adventista de Ibagué	Acepto	5	4	4	4	4	4	4	4	4	4	4
157	2024-02-27 17:58:11	glorialucycontreras@gmail.com	Completamente de acuerdo	Completamente de acuerdo	Completamente de acuerdo	Completamente de acuerdo	Completamente de acuerdo	Completamente de acuerdo	Completamente de acuerdo	Completamente de acuerdo	Completamente de acuerdo	Completamente de acuerdo	Completamente de acuerdo	De acuerdo	De acuerdo	De acuerdo	De acuerdo	De acuerdo	De acuerdo	Completamente de acuerdo	De acuerdo	Completamente de acuerdo	Completamente de acuerdo	De acuerdo	Completamente de acuerdo	Completamente de acuerdo	Completamente de acuerdo	Completamente de acuerdo	Femenino	20-30	Universitario	+ 10 años	Adventista	Docente	Denominacional / Misionero	Por hora cátedra	Colegio Adventista de Ibagué	Acepto	5	5	5	5	5	5	5	5	5	5	5
158	2024-02-27 18:28:22	besperanza710@gmail.com	De acuerdo	De acuerdo	De acuerdo	Ni de acuerdo ni en desacuerdo	Ni de acuerdo ni en desacuerdo	De acuerdo	De acuerdo	De acuerdo	De acuerdo	De acuerdo	Ni de acuerdo ni en desacuerdo	Ni de acuerdo ni en desacuerdo	En desacuerdo	En desacuerdo	En desacuerdo	En desacuerdo	Ni de acuerdo ni en desacuerdo	De acuerdo	De acuerdo	Completamente de acuerdo	De acuerdo	Ni de acuerdo ni en desacuerdo	En desacuerdo	En desacuerdo	En desacuerdo	En desacuerdo	Femenino	41-50	Técnico	4-6 años	Adventista	Docente	No denominacional	Contrato a término indefinido	Colegio Adventista de Ibagué	Acepto	4	4	4	3	3	4	4	4	4	4	3
159	2024-02-27 21:41:26	fernandoascencio2017@gmail.com	Completamente de acuerdo	Completamente de acuerdo	Completamente de acuerdo	Completamente de acuerdo	Completamente de acuerdo	Completamente de acuerdo	Completamente de acuerdo	Completamente de acuerdo	Completamente de acuerdo	Completamente de acuerdo	Completamente de acuerdo	Completamente de acuerdo	Completamente de acuerdo	Completamente de acuerdo	Completamente de acuerdo	Completamente de acuerdo	Completamente de acuerdo	Completamente de acuerdo	Completamente de acuerdo	Completamente de acuerdo	Completamente de acuerdo	Completamente de acuerdo	Completamente de acuerdo	Completamente de acuerdo	Completamente de acuerdo	Completamente de acuerdo	Masculino	20-30	Universitario	1-3 años	Adventista	Dirigente y docente	No denominacional	Contrato a término indefinido	Colegio Adventista Maranatha de Ibagué	Acepto	5	5	5	5	5	5	5	5	5	5	5
160	2024-02-27 21:46:13	espanaclaudia762@gmail.com	Completamente de acuerdo	Completamente de acuerdo	Completamente de acuerdo	Completamente de acuerdo	Completamente de acuerdo	Completamente de acuerdo	Completamente de acuerdo	Completamente de acuerdo	Completamente de acuerdo	Completamente de acuerdo	Completamente de acuerdo	Completamente de acuerdo	Completamente de acuerdo	Completamente de acuerdo	Completamente de acuerdo	Completamente de acuerdo	Completamente de acuerdo	Completamente de acuerdo	Completamente de acuerdo	Completamente de acuerdo	Completamente de acuerdo	Completamente de acuerdo	Completamente de acuerdo	Completamente de acuerdo	Completamente de acuerdo	Completamente de acuerdo	Femenino	20-30	Técnico	1-3 años	Adventista	Docente	Denominacional / Misionero	Contrato a término indefinido	Colegio Adventista de Ibagué	Acepto	5	5	5	5	5	5	5	5	5	5	5
161	2024-02-27 21:46:43	jorcanipp@gmail.com	Completamente de acuerdo	Completamente de acuerdo	Completamente de acuerdo	Completamente de acuerdo	Completamente de acuerdo	Completamente de acuerdo	Completamente de acuerdo	Completamente de acuerdo	Completamente de acuerdo	Completamente de acuerdo	Completamente de acuerdo	Completamente de acuerdo	Completamente de acuerdo	Completamente de acuerdo	Completamente de acuerdo	Completamente de acuerdo	Completamente de acuerdo	Completamente de acuerdo	Completamente de acuerdo	De acuerdo	Completamente de acuerdo	Completamente de acuerdo	Completamente de acuerdo	De acuerdo	Completamente de acuerdo	De acuerdo	Masculino	41-50	Especialización	1-3 años	Adventista	Docente	No denominacional	Contrato a término indefinido	Colegio Adventista de Ibagué	Acepto	5	5	5	5	5	5	5	5	5	5	5
162	2024-02-27 21:48:29	ylvillamilb@ut.edu.co	Completamente de acuerdo	Completamente de acuerdo	Completamente de acuerdo	De acuerdo	Completamente de acuerdo	De acuerdo	Completamente de acuerdo	De acuerdo	Completamente de acuerdo	De acuerdo	Completamente de acuerdo	De acuerdo	Completamente de acuerdo	De acuerdo	De acuerdo	De acuerdo	De acuerdo	De acuerdo	De acuerdo	Completamente de acuerdo	Completamente de acuerdo	De acuerdo	De acuerdo	Completamente de acuerdo	Completamente de acuerdo	Completamente de acuerdo	Femenino	20-30	Universitario	1-3 años	Adventista	Docente	No denominacional	Termino fijo	Colegio Adventista de Ibagué	Acepto	5	5	5	4	5	4	5	4	5	4	5
163	2024-02-27 21:51:38	jbermudezcarabali@gmail.com	Completamente de acuerdo	De acuerdo	De acuerdo	De acuerdo	De acuerdo	De acuerdo	De acuerdo	En desacuerdo	De acuerdo	De acuerdo	De acuerdo	De acuerdo	De acuerdo	De acuerdo	Ni de acuerdo ni en desacuerdo	Ni de acuerdo ni en desacuerdo	Ni de acuerdo ni en desacuerdo	De acuerdo	De acuerdo	De acuerdo	De acuerdo	De acuerdo	De acuerdo	De acuerdo	De acuerdo	De acuerdo	Masculino	20-30	Posgrado	1-3 años	Adventista	Docente	No denominacional	Termino fijo	Colegio Adventista de Ibagué	Acepto	5	4	4	4	4	4	4	2	4	4	4
164	2024-02-27 21:58:08	mamartinezs@unac.edu.co	Completamente de acuerdo	Completamente de acuerdo	Completamente de acuerdo	Completamente de acuerdo	Completamente de acuerdo	Completamente de acuerdo	Completamente de acuerdo	Completamente de acuerdo	Completamente de acuerdo	Completamente de acuerdo	De acuerdo	De acuerdo	De acuerdo	De acuerdo	De acuerdo	Ni de acuerdo ni en desacuerdo	De acuerdo	Completamente de acuerdo	Completamente de acuerdo	Completamente de acuerdo	Completamente de acuerdo	Completamente de acuerdo	Completamente de acuerdo	De acuerdo	Completamente de acuerdo	Completamente de acuerdo	Masculino	20-30	Universitario	1-3 años	Adventista	Docente	No denominacional	Termino fijo	Colegio Adventista del Norte	Acepto	5	5	5	5	5	5	5	5	5	5	4
165	2024-02-27 22:15:31	geralmorenorubio23@gmail.com	Completamente de acuerdo	Completamente de acuerdo	Completamente de acuerdo	Completamente de acuerdo	Completamente de acuerdo	Completamente de acuerdo	Completamente de acuerdo	Completamente de acuerdo	Completamente de acuerdo	Completamente de acuerdo	Completamente de acuerdo	Completamente de acuerdo	Completamente de acuerdo	Completamente de acuerdo	Completamente de acuerdo	Completamente de acuerdo	Completamente de acuerdo	Completamente de acuerdo	Completamente de acuerdo	Completamente de acuerdo	Completamente de acuerdo	Completamente de acuerdo	Completamente de acuerdo	Completamente de acuerdo	Completamente de acuerdo	Completamente de acuerdo	Femenino	20-30	Universitario	7-10 años	Adventista	Docente	No denominacional	Por prestación de servicios	Colegio Adventista de Ibagué	Acepto	5	5	5	5	5	5	5	5	5	5	5
166	2024-02-28 13:34:17	syringodium1997@gmail.com	Completamente de acuerdo	Completamente de acuerdo	Completamente de acuerdo	Completamente de acuerdo	Completamente de acuerdo	Completamente de acuerdo	Completamente de acuerdo	Completamente de acuerdo	Completamente de acuerdo	Completamente de acuerdo	Completamente de acuerdo	Completamente de acuerdo	Completamente de acuerdo	De acuerdo	Completamente de acuerdo	Completamente de acuerdo	De acuerdo	Completamente de acuerdo	Completamente de acuerdo	Completamente de acuerdo	Completamente de acuerdo	Completamente de acuerdo	De acuerdo	Ni de acuerdo ni en desacuerdo	De acuerdo	Completamente de acuerdo	Femenino	41-50	Especialización	Menos de un año	Adventista	Dirigente y docente	No denominacional	Termino fijo	Corporación Educativa Adventista Puerto Tejada	Acepto	5	5	5	5	5	5	5	5	5	5	5
167	2024-02-28 14:25:07	brianstiwardperdomo@gmail.com	Completamente de acuerdo	Completamente de acuerdo	De acuerdo	De acuerdo	Completamente de acuerdo	Completamente de acuerdo	De acuerdo	De acuerdo	De acuerdo	De acuerdo	De acuerdo	De acuerdo	De acuerdo	De acuerdo	Ni de acuerdo ni en desacuerdo	De acuerdo	Ni de acuerdo ni en desacuerdo	De acuerdo	De acuerdo	De acuerdo	De acuerdo	Ni de acuerdo ni en desacuerdo	De acuerdo	De acuerdo	De acuerdo	De acuerdo	Masculino	20-30	Universitario	Menos de un año	Adventista	Docente	No denominacional	Por prestación de servicios	Colegio Adventista del Norte	Acepto	5	5	4	4	5	5	4	4	4	4	4
168	2024-02-28 14:41:08	lunavalentiaa2019@gmail.com	De acuerdo	De acuerdo	Ni de acuerdo ni en desacuerdo	Ni de acuerdo ni en desacuerdo	Ni de acuerdo ni en desacuerdo	De acuerdo	Ni de acuerdo ni en desacuerdo	En desacuerdo	Ni de acuerdo ni en desacuerdo	En desacuerdo	Ni de acuerdo ni en desacuerdo	En desacuerdo	Ni de acuerdo ni en desacuerdo	En desacuerdo	Ni de acuerdo ni en desacuerdo	En desacuerdo	De acuerdo	De acuerdo	De acuerdo	De acuerdo	Completamente de acuerdo	De acuerdo	Ni de acuerdo ni en desacuerdo	Ni de acuerdo ni en desacuerdo	De acuerdo	De acuerdo	Femenino	20-30	Técnico	1-3 años	Otra	Docente	Denominacional / Misionero	Contrato a término indefinido	Colegio Adventista de Ibagué	Acepto	4	4	3	3	3	4	3	2	3	2	3
169	2024-02-28 16:57:56	dannasaavedraj18@gmail.com	De acuerdo	De acuerdo	De acuerdo	De acuerdo	De acuerdo	Ni de acuerdo ni en desacuerdo	De acuerdo	De acuerdo	De acuerdo	De acuerdo	De acuerdo	De acuerdo	De acuerdo	De acuerdo	De acuerdo	De acuerdo	Ni de acuerdo ni en desacuerdo	Ni de acuerdo ni en desacuerdo	De acuerdo	De acuerdo	De acuerdo	Ni de acuerdo ni en desacuerdo	Ni de acuerdo ni en desacuerdo	De acuerdo	Completamente de acuerdo	Completamente de acuerdo	Femenino	20-30	Técnico	7-10 años	Otra	Dirigente y docente	No denominacional	Contrato a término indefinido	Colegio Adventista de Ibagué	Acepto	4	4	4	4	4	3	4	4	4	4	4
170	2024-02-28 18:22:15	eschari12@gmail.com	Completamente de acuerdo	Completamente de acuerdo	Completamente de acuerdo	De acuerdo	De acuerdo	De acuerdo	Completamente de acuerdo	De acuerdo	De acuerdo	Completamente de acuerdo	Completamente de acuerdo	De acuerdo	Ni de acuerdo ni en desacuerdo	De acuerdo	Ni de acuerdo ni en desacuerdo	De acuerdo	De acuerdo	Completamente de acuerdo	Completamente de acuerdo	Completamente de acuerdo	Completamente de acuerdo	De acuerdo	De acuerdo	De acuerdo	De acuerdo	De acuerdo	Femenino	51-60	Universitario	+ 10 años	Adventista	Dirigente y docente	No denominacional	Termino fijo	Colegio Adventista de Sogamoso	Acepto	5	5	5	4	4	4	5	4	4	5	5
171	2024-02-28 21:27:45	egarzon43@gmail.com	Completamente de acuerdo	Completamente de acuerdo	De acuerdo	De acuerdo	De acuerdo	Completamente de acuerdo	Completamente de acuerdo	De acuerdo	Completamente de acuerdo	Completamente de acuerdo	De acuerdo	De acuerdo	De acuerdo	Ni de acuerdo ni en desacuerdo	En desacuerdo	De acuerdo	Ni de acuerdo ni en desacuerdo	Completamente de acuerdo	Completamente de acuerdo	Completamente de acuerdo	Completamente de acuerdo	En desacuerdo	Ni de acuerdo ni en desacuerdo	Ni de acuerdo ni en desacuerdo	De acuerdo	De acuerdo	Masculino	31-40	Universitario	4-6 años	Adventista	Docente	No denominacional	Contrato a término indefinido	Colegio Adventista de Ibagué	Acepto	5	5	4	4	4	5	5	4	5	5	4
172	2024-02-29 09:23:43	feacostah@ut.edu.co	Completamente de acuerdo	Completamente de acuerdo	Completamente de acuerdo	De acuerdo	Completamente de acuerdo	Completamente de acuerdo	Completamente de acuerdo	De acuerdo	Completamente de acuerdo	Completamente de acuerdo	Completamente de acuerdo	De acuerdo	De acuerdo	De acuerdo	De acuerdo	De acuerdo	De acuerdo	De acuerdo	Completamente de acuerdo	Completamente de acuerdo	Completamente de acuerdo	De acuerdo	De acuerdo	De acuerdo	De acuerdo	De acuerdo	Masculino	31-40	Especialización	1-3 años	Adventista	Docente	Denominacional / Misionero	Contrato a término indefinido	Colegio Adventista de Lerída	Acepto	5	5	5	4	5	5	5	4	5	5	5
173	2024-02-29 12:00:58	angie.labrador0418@gmail.com	De acuerdo	De acuerdo	De acuerdo	De acuerdo	De acuerdo	De acuerdo	De acuerdo	Ni de acuerdo ni en desacuerdo	De acuerdo	De acuerdo	Ni de acuerdo ni en desacuerdo	Ni de acuerdo ni en desacuerdo	En desacuerdo	En desacuerdo	Ni de acuerdo ni en desacuerdo	En desacuerdo	En desacuerdo	De acuerdo	De acuerdo	De acuerdo	De acuerdo	De acuerdo	Ni de acuerdo ni en desacuerdo	Ni de acuerdo ni en desacuerdo	En desacuerdo	Ni de acuerdo ni en desacuerdo	Femenino	31-40	Universitario	1-3 años	Adventista	Docente	Denominacional / Misionero	Por hora cátedra	Colegio Adventista de Ibagué	Acepto	4	4	4	4	4	4	4	3	4	4	3
174	2024-02-29 13:54:01	jdlosadar86@gmail.com	De acuerdo	De acuerdo	De acuerdo	De acuerdo	De acuerdo	Ni de acuerdo ni en desacuerdo	De acuerdo	Ni de acuerdo ni en desacuerdo	De acuerdo	Ni de acuerdo ni en desacuerdo	De acuerdo	De acuerdo	De acuerdo	En desacuerdo	En desacuerdo	Ni de acuerdo ni en desacuerdo	En desacuerdo	De acuerdo	De acuerdo	De acuerdo	De acuerdo	Ni de acuerdo ni en desacuerdo	Ni de acuerdo ni en desacuerdo	Ni de acuerdo ni en desacuerdo	Ni de acuerdo ni en desacuerdo	Ni de acuerdo ni en desacuerdo	Masculino	20-30	Posgrado	1-3 años	Adventista	Docente	Denominacional / Misionero	Termino fijo	Colegio Adventista de Ibagué	Acepto	4	4	4	4	4	3	4	3	4	3	4
175	2024-02-29 14:42:45	daniolaya999@gmail.com	De acuerdo	Ni de acuerdo ni en desacuerdo	De acuerdo	Ni de acuerdo ni en desacuerdo	Ni de acuerdo ni en desacuerdo	Ni de acuerdo ni en desacuerdo	De acuerdo	De acuerdo	De acuerdo	De acuerdo	Ni de acuerdo ni en desacuerdo	Completamente de acuerdo	De acuerdo	Ni de acuerdo ni en desacuerdo	Ni de acuerdo ni en desacuerdo	De acuerdo	De acuerdo	De acuerdo	De acuerdo	De acuerdo	Ni de acuerdo ni en desacuerdo	En desacuerdo	Ni de acuerdo ni en desacuerdo	Ni de acuerdo ni en desacuerdo	De acuerdo	De acuerdo	Masculino	20-30	Universitario	1-3 años	Adventista	Docente	Denominacional / Misionero	Contrato a término indefinido	Colegio Adventista de Lerída	Acepto	4	3	4	3	3	3	4	4	4	4	3
176	2024-02-29 17:25:52	davidsk8px@gmail.com	Ni de acuerdo ni en desacuerdo	Ni de acuerdo ni en desacuerdo	De acuerdo	De acuerdo	Ni de acuerdo ni en desacuerdo	De acuerdo	De acuerdo	De acuerdo	De acuerdo	Ni de acuerdo ni en desacuerdo	De acuerdo	De acuerdo	De acuerdo	Ni de acuerdo ni en desacuerdo	Ni de acuerdo ni en desacuerdo	Ni de acuerdo ni en desacuerdo	Ni de acuerdo ni en desacuerdo	Ni de acuerdo ni en desacuerdo	Ni de acuerdo ni en desacuerdo	Ni de acuerdo ni en desacuerdo	Ni de acuerdo ni en desacuerdo	Ni de acuerdo ni en desacuerdo	Ni de acuerdo ni en desacuerdo	Ni de acuerdo ni en desacuerdo	Ni de acuerdo ni en desacuerdo	En desacuerdo	Masculino	20-30	Universitario	1-3 años	Adventista	Docente	No denominacional	Termino fijo	Colegio Adventista de Ibagué	Acepto	3	3	4	4	3	4	4	4	4	3	4
177	2024-02-29 17:33:32	amalibeltran123@gmail.com	De acuerdo	De acuerdo	De acuerdo	De acuerdo	De acuerdo	De acuerdo	De acuerdo	De acuerdo	De acuerdo	De acuerdo	De acuerdo	De acuerdo	De acuerdo	De acuerdo	Ni de acuerdo ni en desacuerdo	De acuerdo	De acuerdo	De acuerdo	De acuerdo	De acuerdo	De acuerdo	De acuerdo	De acuerdo	De acuerdo	De acuerdo	De acuerdo	Femenino	41-50	Especialización	4-6 años	Adventista	Docente	Denominacional / Misionero	Termino fijo	Institución Educativa Bolívar Escandón	Acepto	4	4	4	4	4	4	4	4	4	4	4
178	2024-02-29 17:36:39	jspc513@gmail.com	De acuerdo	De acuerdo	Ni de acuerdo ni en desacuerdo	Ni de acuerdo ni en desacuerdo	Ni de acuerdo ni en desacuerdo	Completamente de acuerdo	De acuerdo	De acuerdo	Completamente de acuerdo	Completamente de acuerdo	De acuerdo	Completamente de acuerdo	Completamente de acuerdo	Completamente de acuerdo	De acuerdo	De acuerdo	De acuerdo	Completamente de acuerdo	Completamente de acuerdo	Completamente de acuerdo	De acuerdo	Completamente de acuerdo	De acuerdo	Completamente de acuerdo	De acuerdo	Completamente de acuerdo	Masculino	20-30	Técnico	+ 10 años	Adventista	Docente	Denominacional / Misionero	Por prestación de servicios	Colegio Adventista de Ibagué	Acepto	4	4	3	3	3	5	4	4	5	5	4
179	2024-02-29 17:44:32	thaliacruzdiaz@gmail.com	De acuerdo	De acuerdo	De acuerdo	De acuerdo	De acuerdo	De acuerdo	De acuerdo	De acuerdo	De acuerdo	De acuerdo	De acuerdo	De acuerdo	De acuerdo	De acuerdo	De acuerdo	De acuerdo	De acuerdo	De acuerdo	De acuerdo	De acuerdo	De acuerdo	De acuerdo	De acuerdo	De acuerdo	De acuerdo	De acuerdo	Femenino	20-30	Técnico	4-6 años	Adventista	Docente	Denominacional / Misionero	Por prestación de servicios	Colegio Adventista de Sogamoso	Acepto	4	4	4	4	4	4	4	4	4	4	4
180	2024-02-29 17:52:40	serviproyect2014@gmail.com	Completamente de acuerdo	De acuerdo	De acuerdo	Ni de acuerdo ni en desacuerdo	De acuerdo	De acuerdo	De acuerdo	Ni de acuerdo ni en desacuerdo	De acuerdo	De acuerdo	Ni de acuerdo ni en desacuerdo	En desacuerdo	Ni de acuerdo ni en desacuerdo	En desacuerdo	En desacuerdo	En desacuerdo	En desacuerdo	De acuerdo	De acuerdo	De acuerdo	De acuerdo	De acuerdo	De acuerdo	Ni de acuerdo ni en desacuerdo	En desacuerdo	Ni de acuerdo ni en desacuerdo	Femenino	31-40	Especialización	1-3 años	Adventista	Docente	Denominacional / Misionero	Termino fijo	Colegio Adventista de Granada	Acepto	5	4	4	3	4	4	4	3	4	4	3
181	2024-02-29 17:57:05	lostuser37@gmail.com	De acuerdo	De acuerdo	De acuerdo	De acuerdo	De acuerdo	De acuerdo	De acuerdo	De acuerdo	De acuerdo	De acuerdo	De acuerdo	De acuerdo	De acuerdo	De acuerdo	Ni de acuerdo ni en desacuerdo	De acuerdo	De acuerdo	De acuerdo	De acuerdo	De acuerdo	De acuerdo	De acuerdo	De acuerdo	De acuerdo	De acuerdo	De acuerdo	Masculino	20-30	Universitario	7-10 años	Adventista	Docente	No denominacional	Por prestación de servicios	Colegio Adventista del Norte	Acepto	4	4	4	4	4	4	4	4	4	4	4
182	2024-02-29 18:00:38	jnelson.24polo@gmail.com	Completamente de acuerdo	Completamente de acuerdo	Completamente de acuerdo	Completamente de acuerdo	Completamente de acuerdo	De acuerdo	De acuerdo	De acuerdo	De acuerdo	De acuerdo	Completamente de acuerdo	Completamente de acuerdo	Completamente de acuerdo	Completamente de acuerdo	Ni de acuerdo ni en desacuerdo	Completamente de acuerdo	Completamente de acuerdo	Completamente de acuerdo	Completamente de acuerdo	Completamente de acuerdo	Completamente de acuerdo	De acuerdo	Completamente de acuerdo	De acuerdo	De acuerdo	Completamente de acuerdo	Masculino	20-30	Universitario	1-3 años	Adventista	Docente	Denominacional / Misionero	Termino fijo	Colegio Adventista de Villavicencio	Acepto	5	5	5	5	5	4	4	4	4	4	5
183	2024-02-29 18:03:12	4nonimo3901@gmail.com	Ni de acuerdo ni en desacuerdo	Ni de acuerdo ni en desacuerdo	Ni de acuerdo ni en desacuerdo	Ni de acuerdo ni en desacuerdo	Ni de acuerdo ni en desacuerdo	Ni de acuerdo ni en desacuerdo	Ni de acuerdo ni en desacuerdo	Ni de acuerdo ni en desacuerdo	Ni de acuerdo ni en desacuerdo	Ni de acuerdo ni en desacuerdo	Ni de acuerdo ni en desacuerdo	Ni de acuerdo ni en desacuerdo	Ni de acuerdo ni en desacuerdo	Ni de acuerdo ni en desacuerdo	Ni de acuerdo ni en desacuerdo	Ni de acuerdo ni en desacuerdo	Ni de acuerdo ni en desacuerdo	Ni de acuerdo ni en desacuerdo	Ni de acuerdo ni en desacuerdo	Ni de acuerdo ni en desacuerdo	Ni de acuerdo ni en desacuerdo	Ni de acuerdo ni en desacuerdo	Ni de acuerdo ni en desacuerdo	Ni de acuerdo ni en desacuerdo	Ni de acuerdo ni en desacuerdo	Ni de acuerdo ni en desacuerdo	Masculino	20-30	Universitario	Menos de un año	Adventista	Dirigente y docente	Denominacional / Misionero	Contrato a término indefinido	Colegio Adventista de San José del Guaviare	Acepto	3	3	3	3	3	3	3	3	3	3	3
184	2024-03-04 07:21:24	macame318@gmail.com	Ni de acuerdo ni en desacuerdo	En desacuerdo	Ni de acuerdo ni en desacuerdo	De acuerdo	Completamente de acuerdo	En desacuerdo	Completamente de acuerdo	Ni de acuerdo ni en desacuerdo	En desacuerdo	De acuerdo	Completamente de acuerdo	De acuerdo	Completamente en desacuerdo	En desacuerdo	De acuerdo	De acuerdo	Completamente de acuerdo	Completamente en desacuerdo	De acuerdo	Ni de acuerdo ni en desacuerdo	De acuerdo	De acuerdo	Completamente de acuerdo	De acuerdo	De acuerdo	Ni de acuerdo ni en desacuerdo	Masculino	20-30	Especialización	1-3 años	Otra	Dirigente y docente	Denominacional / Misionero	Termino fijo	Colegio Adventista de Lerída	Acepto	3	2	3	4	5	2	5	3	2	4	5
185	2024-03-04 07:21:29	morenorodriguezjuanfelipe263@gmail.com	Completamente de acuerdo	De acuerdo	De acuerdo	De acuerdo	De acuerdo	De acuerdo	De acuerdo	De acuerdo	De acuerdo	De acuerdo	De acuerdo	De acuerdo	De acuerdo	De acuerdo	De acuerdo	De acuerdo	De acuerdo	De acuerdo	De acuerdo	De acuerdo	De acuerdo	De acuerdo	De acuerdo	De acuerdo	De acuerdo	De acuerdo	Masculino	20-30	Universitario	Menos de un año	Adventista	Docente	Denominacional / Misionero	Termino fijo	Corporación Educativa Adventista Los Cámbulos	Acepto	5	4	4	4	4	4	4	4	4	4	4
186	2024-03-04 07:21:38	rsantacoloma22@gmail.com	Completamente de acuerdo	Completamente de acuerdo	Completamente de acuerdo	Completamente de acuerdo	De acuerdo	De acuerdo	Completamente de acuerdo	Completamente de acuerdo	Ni de acuerdo ni en desacuerdo	Completamente de acuerdo	Completamente de acuerdo	Completamente de acuerdo	Completamente de acuerdo	De acuerdo	De acuerdo	Completamente de acuerdo	De acuerdo	De acuerdo	Completamente de acuerdo	De acuerdo	De acuerdo	Completamente de acuerdo	De acuerdo	Completamente de acuerdo	Completamente de acuerdo	De acuerdo	Femenino	20-30	Posgrado	1-3 años	Adventista	Docente	Denominacional / Misionero	Termino fijo	Colegio Adventista de Sogamoso	Acepto	5	5	5	5	4	4	5	5	3	5	5
187	2024-03-04 07:22:38	veronicalandy.lievano@gmail.com	De acuerdo	Ni de acuerdo ni en desacuerdo	Ni de acuerdo ni en desacuerdo	Ni de acuerdo ni en desacuerdo	Ni de acuerdo ni en desacuerdo	Ni de acuerdo ni en desacuerdo	Ni de acuerdo ni en desacuerdo	Completamente en desacuerdo	De acuerdo	De acuerdo	Ni de acuerdo ni en desacuerdo	Ni de acuerdo ni en desacuerdo	Ni de acuerdo ni en desacuerdo	Ni de acuerdo ni en desacuerdo	Ni de acuerdo ni en desacuerdo	Ni de acuerdo ni en desacuerdo	Ni de acuerdo ni en desacuerdo	Ni de acuerdo ni en desacuerdo	Ni de acuerdo ni en desacuerdo	De acuerdo	De acuerdo	De acuerdo	Ni de acuerdo ni en desacuerdo	En desacuerdo	En desacuerdo	Ni de acuerdo ni en desacuerdo	Femenino	41-50	Especialización	7-10 años	Adventista	Docente	Denominacional / Misionero	Termino fijo	Colegio Adventista de San José del Guaviare	Acepto	4	3	3	3	3	3	3	1	4	4	3
188	2024-03-04 07:23:17	luisffuertespul28@gmail.com	Completamente de acuerdo	Completamente de acuerdo	De acuerdo	De acuerdo	Completamente de acuerdo	De acuerdo	De acuerdo	De acuerdo	De acuerdo	Completamente de acuerdo	De acuerdo	Completamente de acuerdo	Completamente de acuerdo	De acuerdo	Completamente de acuerdo	De acuerdo	Completamente de acuerdo	Completamente de acuerdo	Completamente de acuerdo	De acuerdo	Ni de acuerdo ni en desacuerdo	Ni de acuerdo ni en desacuerdo	Completamente de acuerdo	Completamente de acuerdo	Completamente de acuerdo	Completamente de acuerdo	Masculino	20-30	Universitario	1-3 años	Otra	Docente	Denominacional / Misionero	Por hora cátedra	Institución Educativa Bolívar Escandón	Acepto	5	5	4	4	5	4	4	4	4	5	4
189	2024-03-04 07:23:33	megasantiago31@gmail.com	En desacuerdo	En desacuerdo	Ni de acuerdo ni en desacuerdo	Ni de acuerdo ni en desacuerdo	En desacuerdo	Ni de acuerdo ni en desacuerdo	En desacuerdo	Ni de acuerdo ni en desacuerdo	Ni de acuerdo ni en desacuerdo	En desacuerdo	En desacuerdo	En desacuerdo	En desacuerdo	En desacuerdo	En desacuerdo	En desacuerdo	En desacuerdo	En desacuerdo	En desacuerdo	En desacuerdo	En desacuerdo	En desacuerdo	En desacuerdo	En desacuerdo	En desacuerdo	En desacuerdo	Masculino	31-40	Posgrado	1-3 años	Otra	Docente	Denominacional / Misionero	Termino fijo	Colegio Adventista del Norte	Acepto	2	2	3	3	2	3	2	3	3	2	2
190	2024-03-04 07:24:09	dilanfrm2009@gmail.com	De acuerdo	De acuerdo	De acuerdo	De acuerdo	Completamente de acuerdo	Completamente de acuerdo	Completamente de acuerdo	Completamente de acuerdo	De acuerdo	De acuerdo	De acuerdo	Completamente de acuerdo	Completamente de acuerdo	Completamente de acuerdo	Completamente de acuerdo	De acuerdo	De acuerdo	De acuerdo	Completamente de acuerdo	De acuerdo	Completamente de acuerdo	Completamente de acuerdo	Completamente de acuerdo	Completamente de acuerdo	Completamente de acuerdo	Completamente de acuerdo	Masculino	51-60	Posgrado	+ 10 años	Otra	Docente	No denominacional	Por hora cátedra	Colegio Adventista de San José del Guaviare	Acepto	4	4	4	4	5	5	5	5	4	4	4
191	2024-03-04 07:24:13	santiagogarciasilva13@gmail.com	Ni de acuerdo ni en desacuerdo	Ni de acuerdo ni en desacuerdo	Completamente en desacuerdo	Completamente en desacuerdo	Ni de acuerdo ni en desacuerdo	Ni de acuerdo ni en desacuerdo	De acuerdo	Completamente de acuerdo	De acuerdo	Completamente de acuerdo	Ni de acuerdo ni en desacuerdo	En desacuerdo	Completamente de acuerdo	Ni de acuerdo ni en desacuerdo	Completamente de acuerdo	Ni de acuerdo ni en desacuerdo	Ni de acuerdo ni en desacuerdo	Completamente de acuerdo	Completamente de acuerdo	Completamente de acuerdo	Completamente de acuerdo	De acuerdo	Completamente de acuerdo	De acuerdo	Completamente de acuerdo	De acuerdo	Masculino	20-30	Especialización	1-3 años	Otra	Docente	Denominacional / Misionero	Termino fijo	Colegio Adventista de Granada	Acepto	3	3	1	1	3	3	4	5	4	5	3
192	2024-03-04 07:24:18	matticrak123@gmail.com	De acuerdo	Completamente de acuerdo	Ni de acuerdo ni en desacuerdo	De acuerdo	En desacuerdo	De acuerdo	Completamente de acuerdo	Ni de acuerdo ni en desacuerdo	De acuerdo	En desacuerdo	En desacuerdo	De acuerdo	En desacuerdo	Ni de acuerdo ni en desacuerdo	Ni de acuerdo ni en desacuerdo	En desacuerdo	Completamente en desacuerdo	Ni de acuerdo ni en desacuerdo	De acuerdo	En desacuerdo	Completamente de acuerdo	En desacuerdo	De acuerdo	En desacuerdo	En desacuerdo	En desacuerdo	Masculino	31-40	Especialización	4-6 años	Otra	Dirigente y docente	No denominacional	Termino fijo	Institución Educativa Bolívar Escandón	Acepto	4	5	3	4	2	4	5	3	4	2	2
193	2024-03-04 07:24:32	cortes14elias@gmail.com	De acuerdo	En desacuerdo	Ni de acuerdo ni en desacuerdo	Completamente en desacuerdo	De acuerdo	De acuerdo	En desacuerdo	De acuerdo	En desacuerdo	En desacuerdo	De acuerdo	De acuerdo	Completamente en desacuerdo	En desacuerdo	Ni de acuerdo ni en desacuerdo	De acuerdo	En desacuerdo	Completamente en desacuerdo	Ni de acuerdo ni en desacuerdo	De acuerdo	De acuerdo	En desacuerdo	Ni de acuerdo ni en desacuerdo	Ni de acuerdo ni en desacuerdo	Ni de acuerdo ni en desacuerdo	Ni de acuerdo ni en desacuerdo	Masculino	+ 60	Posgrado	+ 10 años	Otra	Dirigente y docente	No denominacional	Termino fijo	Institución Educativa Bolívar Escandón	Acepto	4	2	3	1	4	4	2	4	2	2	4
194	2024-03-04 07:25:51	santyperdomo.2023@gmail.com	En desacuerdo	Ni de acuerdo ni en desacuerdo	Completamente de acuerdo	Completamente de acuerdo	De acuerdo	En desacuerdo	En desacuerdo	De acuerdo	Ni de acuerdo ni en desacuerdo	Completamente de acuerdo	Completamente de acuerdo	Ni de acuerdo ni en desacuerdo	De acuerdo	Completamente en desacuerdo	Completamente de acuerdo	Ni de acuerdo ni en desacuerdo	Ni de acuerdo ni en desacuerdo	En desacuerdo	Completamente de acuerdo	Ni de acuerdo ni en desacuerdo	Ni de acuerdo ni en desacuerdo	Completamente de acuerdo	Completamente de acuerdo	Ni de acuerdo ni en desacuerdo	De acuerdo	De acuerdo	Masculino	20-30	Técnico	4-6 años	Otra	Docente	No denominacional	Termino fijo	Colegio Adventista de Villavicencio	Acepto	2	3	5	5	4	2	2	4	3	5	5
195	2024-03-04 07:32:18	nikolljaramillo12@gmail.com	Completamente de acuerdo	De acuerdo	Completamente de acuerdo	De acuerdo	De acuerdo	De acuerdo	Completamente de acuerdo	De acuerdo	Completamente de acuerdo	De acuerdo	Completamente de acuerdo	De acuerdo	De acuerdo	De acuerdo	Completamente de acuerdo	Completamente de acuerdo	De acuerdo	De acuerdo	Completamente de acuerdo	De acuerdo	Completamente de acuerdo	De acuerdo	De acuerdo	De acuerdo	De acuerdo	Completamente de acuerdo	Femenino	31-40	Especialización	4-6 años	Otra	Dirigente y docente	No denominacional	Contrato a término indefinido	Corporación Educativa Adventista Los Cámbulos	Acepto	5	4	5	4	4	4	5	4	5	4	5
196	2024-03-04 08:06:00	tiffanysherlinehernandezfajard@gmail.com	De acuerdo	Ni de acuerdo ni en desacuerdo	Ni de acuerdo ni en desacuerdo	De acuerdo	Ni de acuerdo ni en desacuerdo	De acuerdo	Completamente de acuerdo	De acuerdo	De acuerdo	De acuerdo	De acuerdo	De acuerdo	De acuerdo	De acuerdo	De acuerdo	De acuerdo	De acuerdo	De acuerdo	De acuerdo	De acuerdo	De acuerdo	De acuerdo	De acuerdo	De acuerdo	De acuerdo	De acuerdo	Femenino	31-40	Posgrado	7-10 años	Adventista	Dirigente y docente	No denominacional	Termino fijo	Colegio Adventista de Granada	Acepto	4	3	3	4	3	4	5	4	4	4	4
197	2024-03-04 08:06:02	karengomez0410@gmail.com	Completamente en desacuerdo	En desacuerdo	Ni de acuerdo ni en desacuerdo	Completamente en desacuerdo	Completamente en desacuerdo	En desacuerdo	Completamente en desacuerdo	Completamente de acuerdo	Ni de acuerdo ni en desacuerdo	Completamente de acuerdo	Completamente de acuerdo	Ni de acuerdo ni en desacuerdo	Completamente en desacuerdo	Ni de acuerdo ni en desacuerdo	Ni de acuerdo ni en desacuerdo	Completamente de acuerdo	En desacuerdo	En desacuerdo	De acuerdo	Completamente de acuerdo	En desacuerdo	Completamente en desacuerdo	Ni de acuerdo ni en desacuerdo	Completamente en desacuerdo	Completamente en desacuerdo	En desacuerdo	Femenino	31-40	Posgrado	4-6 años	Adventista	Dirigente y docente	Denominacional / Misionero	Termino fijo	Colegio Adventista Baluarte Interamericano	Acepto	1	2	3	1	1	2	1	5	3	5	5
198	2024-03-04 08:06:08	critinmaya107@gmail.com	De acuerdo	De acuerdo	Completamente de acuerdo	Completamente de acuerdo	Completamente de acuerdo	Completamente de acuerdo	Ni de acuerdo ni en desacuerdo	Completamente de acuerdo	De acuerdo	De acuerdo	De acuerdo	De acuerdo	De acuerdo	De acuerdo	De acuerdo	Ni de acuerdo ni en desacuerdo	Completamente de acuerdo	Completamente de acuerdo	Completamente de acuerdo	Completamente de acuerdo	Completamente de acuerdo	Completamente de acuerdo	Completamente de acuerdo	Completamente de acuerdo	Completamente de acuerdo	Completamente de acuerdo	Masculino	20-30	Especialización	4-6 años	Adventista	Docente	Denominacional / Misionero	Termino fijo	Colegio Adventista de Villavicencio	Acepto	4	4	5	5	5	5	3	5	4	4	4
199	2024-03-04 08:06:16	urdanetaalan40@gmail.com	De acuerdo	De acuerdo	Ni de acuerdo ni en desacuerdo	Ni de acuerdo ni en desacuerdo	Completamente en desacuerdo	De acuerdo	Completamente en desacuerdo	Completamente en desacuerdo	En desacuerdo	Completamente de acuerdo	En desacuerdo	De acuerdo	Completamente en desacuerdo	Completamente de acuerdo	Completamente en desacuerdo	Ni de acuerdo ni en desacuerdo	Ni de acuerdo ni en desacuerdo	En desacuerdo	De acuerdo	Completamente en desacuerdo	Completamente de acuerdo	Ni de acuerdo ni en desacuerdo	Completamente en desacuerdo	Ni de acuerdo ni en desacuerdo	Completamente en desacuerdo	En desacuerdo	Masculino	31-40	Posgrado	1-3 años	Adventista	Docente	Denominacional / Misionero	Termino fijo	Colegio Adventista de Villavicencio	Acepto	4	4	3	3	1	4	1	1	2	5	2
200	2024-03-04 08:09:05	jenyalap@gmail.com	De acuerdo	De acuerdo	De acuerdo	De acuerdo	De acuerdo	De acuerdo	De acuerdo	Completamente de acuerdo	De acuerdo	De acuerdo	De acuerdo	De acuerdo	De acuerdo	De acuerdo	De acuerdo	De acuerdo	De acuerdo	De acuerdo	De acuerdo	De acuerdo	De acuerdo	De acuerdo	De acuerdo	De acuerdo	De acuerdo	De acuerdo	Femenino	31-40	Posgrado	7-10 años	Adventista	Dirigente y docente	Denominacional / Misionero	Termino fijo	Colegio Adventista del Norte	Acepto	4	4	4	4	4	4	4	5	4	4	4
201	2024-03-04 08:09:08	casapatossapo131@gmail.com	Completamente de acuerdo	De acuerdo	Completamente de acuerdo	De acuerdo	De acuerdo	De acuerdo	Completamente de acuerdo	De acuerdo	De acuerdo	De acuerdo	De acuerdo	De acuerdo	De acuerdo	De acuerdo	De acuerdo	De acuerdo	De acuerdo	Completamente de acuerdo	Completamente de acuerdo	De acuerdo	Completamente de acuerdo	De acuerdo	Completamente de acuerdo	Completamente de acuerdo	De acuerdo	Completamente de acuerdo	Masculino	31-40	Posgrado	+ 10 años	Adventista	Dirigente y docente	Denominacional / Misionero	Por hora cátedra	Colegio Adventista del Norte	Acepto	5	4	5	4	4	4	5	4	4	4	4
202	2024-03-04 08:09:18	rdrodriguezm1@gmail.com	Ni de acuerdo ni en desacuerdo	Ni de acuerdo ni en desacuerdo	De acuerdo	De acuerdo	Ni de acuerdo ni en desacuerdo	De acuerdo	De acuerdo	De acuerdo	De acuerdo	Ni de acuerdo ni en desacuerdo	Ni de acuerdo ni en desacuerdo	De acuerdo	Ni de acuerdo ni en desacuerdo	De acuerdo	De acuerdo	Ni de acuerdo ni en desacuerdo	De acuerdo	Ni de acuerdo ni en desacuerdo	De acuerdo	De acuerdo	Ni de acuerdo ni en desacuerdo	De acuerdo	De acuerdo	Ni de acuerdo ni en desacuerdo	De acuerdo	De acuerdo	Masculino	20-30	Técnico	4-6 años	Otra	Docente	No denominacional	Contrato a término indefinido	Colegio Adventista de Villavicencio	Acepto	3	3	4	4	3	4	4	4	4	3	3
203	2024-03-04 08:09:49	hans230911@gmail.com	Completamente de acuerdo	De acuerdo	De acuerdo	De acuerdo	De acuerdo	De acuerdo	De acuerdo	Completamente de acuerdo	De acuerdo	De acuerdo	De acuerdo	Completamente de acuerdo	De acuerdo	Completamente de acuerdo	De acuerdo	De acuerdo	Completamente de acuerdo	De acuerdo	De acuerdo	De acuerdo	Completamente de acuerdo	Completamente de acuerdo	De acuerdo	Completamente de acuerdo	De acuerdo	De acuerdo	Masculino	+ 60	Posgrado	7-10 años	Adventista	Docente	Denominacional / Misionero	Termino fijo	Colegio Adventista Emmanuel	Acepto	5	4	4	4	4	4	4	5	4	4	4
204	2024-03-04 08:10:33	luciana.laiseca.charry17@gmail.com	Completamente de acuerdo	De acuerdo	Completamente de acuerdo	Completamente de acuerdo	Completamente de acuerdo	De acuerdo	Completamente de acuerdo	De acuerdo	Completamente de acuerdo	De acuerdo	Completamente de acuerdo	De acuerdo	Completamente de acuerdo	De acuerdo	Completamente de acuerdo	De acuerdo	Completamente de acuerdo	Completamente de acuerdo	Completamente de acuerdo	De acuerdo	Completamente de acuerdo	Completamente de acuerdo	Completamente de acuerdo	De acuerdo	De acuerdo	De acuerdo	Femenino	51-60	Posgrado	7-10 años	Adventista	Dirigente y docente	Denominacional / Misionero	Termino fijo	Colegio Adventista de Lerída	Acepto	5	4	5	5	5	4	5	4	5	4	5
205	2024-03-04 08:12:39	liberatoaldanalaurasofia@gmail.com	De acuerdo	Completamente de acuerdo	De acuerdo	De acuerdo	De acuerdo	Ni de acuerdo ni en desacuerdo	Ni de acuerdo ni en desacuerdo	De acuerdo	Completamente de acuerdo	De acuerdo	Completamente de acuerdo	De acuerdo	De acuerdo	Completamente de acuerdo	De acuerdo	De acuerdo	De acuerdo	De acuerdo	De acuerdo	De acuerdo	De acuerdo	Completamente de acuerdo	De acuerdo	De acuerdo	De acuerdo	De acuerdo	Femenino	20-30	Especialización	1-3 años	Adventista	Docente	Denominacional / Misionero	Termino fijo	Colegio Adventista Emmanuel	Acepto	4	5	4	4	4	3	3	4	5	4	5
206	2024-03-04 08:14:38	castilloardilaikeresteban@gmail.com	En desacuerdo	De acuerdo	Completamente en desacuerdo	En desacuerdo	Completamente en desacuerdo	De acuerdo	Ni de acuerdo ni en desacuerdo	Completamente en desacuerdo	De acuerdo	En desacuerdo	Completamente en desacuerdo	De acuerdo	Ni de acuerdo ni en desacuerdo	Completamente en desacuerdo	En desacuerdo	Completamente en desacuerdo	En desacuerdo	Completamente de acuerdo	Ni de acuerdo ni en desacuerdo	De acuerdo	Ni de acuerdo ni en desacuerdo	De acuerdo	Completamente en desacuerdo	En desacuerdo	De acuerdo	Completamente de acuerdo	Masculino	31-40	Especialización	4-6 años	Adventista	Docente	Denominacional / Misionero	Contrato a término indefinido	Colegio Adventista del Norte	Acepto	2	4	1	2	1	4	3	1	4	2	1
207	2024-03-04 08:33:25	jg5523080@gmail.com	De acuerdo	Completamente de acuerdo	Completamente de acuerdo	Completamente de acuerdo	Completamente de acuerdo	Completamente de acuerdo	Completamente de acuerdo	Completamente de acuerdo	Completamente de acuerdo	Completamente de acuerdo	Completamente de acuerdo	Completamente de acuerdo	Completamente de acuerdo	Completamente de acuerdo	De acuerdo	De acuerdo	Ni de acuerdo ni en desacuerdo	Ni de acuerdo ni en desacuerdo	Completamente de acuerdo	Completamente de acuerdo	De acuerdo	De acuerdo	De acuerdo	De acuerdo	De acuerdo	De acuerdo	Masculino	20-30	Universitario	1-3 años	Adventista	Docente	No denominacional	Termino fijo	Colegio Adventista de Ibagué	Acepto	4	5	5	5	5	5	5	5	5	5	5
208	2024-03-04 08:50:53	johis.9015@gmail.com	Completamente de acuerdo	Completamente de acuerdo	Completamente de acuerdo	Completamente de acuerdo	Completamente de acuerdo	Completamente de acuerdo	Completamente de acuerdo	Completamente de acuerdo	Completamente de acuerdo	Completamente de acuerdo	Completamente de acuerdo	De acuerdo	Completamente de acuerdo	Completamente de acuerdo	Completamente de acuerdo	Completamente de acuerdo	Completamente de acuerdo	Completamente de acuerdo	Completamente de acuerdo	Completamente de acuerdo	Completamente de acuerdo	De acuerdo	Completamente de acuerdo	De acuerdo	Completamente de acuerdo	Completamente de acuerdo	Femenino	31-40	Especialización	7-10 años	Adventista	Dirigente y docente	Denominacional / Misionero	Contrato a término indefinido	Colegio Adventista de Ibagué	Acepto	5	5	5	5	5	5	5	5	5	5	5
209	2024-03-04 09:05:50	lorerivera22@gmail.com	De acuerdo	De acuerdo	De acuerdo	De acuerdo	De acuerdo	De acuerdo	De acuerdo	De acuerdo	De acuerdo	De acuerdo	De acuerdo	De acuerdo	Ni de acuerdo ni en desacuerdo	Ni de acuerdo ni en desacuerdo	De acuerdo	De acuerdo	De acuerdo	De acuerdo	De acuerdo	De acuerdo	De acuerdo	De acuerdo	De acuerdo	De acuerdo	De acuerdo	De acuerdo	Femenino	20-30	Universitario	Menos de un año	Otra	Docente	No denominacional	Por prestación de servicios	Colegio Adventista de Ibagué	Acepto	4	4	4	4	4	4	4	4	4	4	4
210	2024-03-04 10:00:47	kabetomuriel@gmail.com	Completamente de acuerdo	Completamente de acuerdo	De acuerdo	Completamente de acuerdo	De acuerdo	De acuerdo	Completamente de acuerdo	De acuerdo	Completamente de acuerdo	De acuerdo	Completamente de acuerdo	De acuerdo	De acuerdo	Completamente de acuerdo	De acuerdo	Completamente de acuerdo	Completamente de acuerdo	Completamente de acuerdo	Completamente de acuerdo	Completamente de acuerdo	Completamente de acuerdo	De acuerdo	Completamente de acuerdo	Completamente de acuerdo	Completamente de acuerdo	Completamente de acuerdo	Femenino	20-30	Técnico	1-3 años	Otra	Docente	No denominacional	Contrato a término indefinido	Colegio Adventista de San José del Guaviare	Acepto	5	5	4	5	4	4	5	4	5	4	5
211	2024-03-04 10:20:37	johnfrankylabrador5327@gmail.com	Completamente de acuerdo	Completamente de acuerdo	Completamente de acuerdo	Completamente de acuerdo	Completamente de acuerdo	Completamente de acuerdo	Completamente de acuerdo	Completamente de acuerdo	Completamente de acuerdo	Completamente de acuerdo	Completamente de acuerdo	Completamente de acuerdo	Completamente de acuerdo	Completamente de acuerdo	Completamente de acuerdo	Completamente de acuerdo	Completamente de acuerdo	Completamente de acuerdo	Completamente de acuerdo	Completamente de acuerdo	Completamente de acuerdo	Completamente de acuerdo	Completamente de acuerdo	Completamente de acuerdo	Completamente de acuerdo	Completamente de acuerdo	Masculino	41-50	Técnico	1-3 años	Adventista	Docente	No denominacional	Por prestación de servicios	Colegio Adventista de Ibagué	Acepto	5	5	5	5	5	5	5	5	5	5	5
212	2024-03-04 10:34:21	grattzmiguel@gmail.com	De acuerdo	De acuerdo	De acuerdo	Ni de acuerdo ni en desacuerdo	De acuerdo	Ni de acuerdo ni en desacuerdo	De acuerdo	De acuerdo	De acuerdo	De acuerdo	Ni de acuerdo ni en desacuerdo	Ni de acuerdo ni en desacuerdo	De acuerdo	De acuerdo	Ni de acuerdo ni en desacuerdo	En desacuerdo	Ni de acuerdo ni en desacuerdo	Completamente de acuerdo	Completamente de acuerdo	Completamente de acuerdo	Completamente de acuerdo	Ni de acuerdo ni en desacuerdo	De acuerdo	Ni de acuerdo ni en desacuerdo	Ni de acuerdo ni en desacuerdo	Ni de acuerdo ni en desacuerdo	Masculino	20-30	Universitario	4-6 años	Adventista	Docente	No denominacional	Por hora cátedra	Colegio Adventista del Norte	Acepto	4	4	4	3	4	3	4	4	4	4	3
213	2024-03-04 10:35:17	juanitacarrillo272@gmail.com	De acuerdo	De acuerdo	De acuerdo	De acuerdo	De acuerdo	Ni de acuerdo ni en desacuerdo	De acuerdo	De acuerdo	De acuerdo	De acuerdo	De acuerdo	De acuerdo	De acuerdo	De acuerdo	De acuerdo	De acuerdo	Ni de acuerdo ni en desacuerdo	De acuerdo	Completamente de acuerdo	Completamente de acuerdo	Completamente de acuerdo	De acuerdo	De acuerdo	De acuerdo	De acuerdo	De acuerdo	Femenino	31-40	Universitario	1-3 años	Otra	Docente	No denominacional	Por prestación de servicios	Colegio Adventista de Lerída	Acepto	4	4	4	4	4	3	4	4	4	4	4
214	2024-03-04 10:49:28	consuelo.b.g009@gmail.com	De acuerdo	De acuerdo	De acuerdo	De acuerdo	De acuerdo	De acuerdo	De acuerdo	De acuerdo	De acuerdo	De acuerdo	De acuerdo	De acuerdo	De acuerdo	De acuerdo	De acuerdo	De acuerdo	De acuerdo	De acuerdo	De acuerdo	De acuerdo	De acuerdo	De acuerdo	De acuerdo	De acuerdo	De acuerdo	De acuerdo	Femenino	20-30	Técnico	Menos de un año	Adventista	Docente	No denominacional	Por prestación de servicios	Colegio Adventista de Ibagué	Acepto	4	4	4	4	4	4	4	4	4	4	4
215	2024-03-04 10:57:33	freddyjemayperez@gmail.com	Ni de acuerdo ni en desacuerdo	Ni de acuerdo ni en desacuerdo	Completamente de acuerdo	De acuerdo	Completamente de acuerdo	Ni de acuerdo ni en desacuerdo	De acuerdo	Ni de acuerdo ni en desacuerdo	Completamente de acuerdo	De acuerdo	Ni de acuerdo ni en desacuerdo	Completamente de acuerdo	De acuerdo	Ni de acuerdo ni en desacuerdo	Ni de acuerdo ni en desacuerdo	Completamente de acuerdo	Completamente de acuerdo	Ni de acuerdo ni en desacuerdo	Completamente de acuerdo	Ni de acuerdo ni en desacuerdo	Ni de acuerdo ni en desacuerdo	De acuerdo	De acuerdo	Ni de acuerdo ni en desacuerdo	Completamente de acuerdo	Completamente de acuerdo	Masculino	20-30	Posgrado	4-6 años	Adventista	Docente	No denominacional	Termino fijo	Colegio Adventista de San José del Guaviare	Acepto	3	3	5	4	5	3	4	3	5	4	3
216	2024-03-04 10:57:37	jesusdavidsernarivas0@gmail.com	Ni de acuerdo ni en desacuerdo	Ni de acuerdo ni en desacuerdo	Ni de acuerdo ni en desacuerdo	Ni de acuerdo ni en desacuerdo	Ni de acuerdo ni en desacuerdo	Ni de acuerdo ni en desacuerdo	Ni de acuerdo ni en desacuerdo	Ni de acuerdo ni en desacuerdo	De acuerdo	De acuerdo	Completamente de acuerdo	Completamente en desacuerdo	En desacuerdo	Ni de acuerdo ni en desacuerdo	Completamente en desacuerdo	En desacuerdo	Completamente de acuerdo	En desacuerdo	Ni de acuerdo ni en desacuerdo	Ni de acuerdo ni en desacuerdo	Completamente en desacuerdo	Ni de acuerdo ni en desacuerdo	Ni de acuerdo ni en desacuerdo	De acuerdo	Completamente de acuerdo	En desacuerdo	Masculino	20-30	Posgrado	4-6 años	Adventista	Dirigente y docente	No denominacional	Termino fijo	Corporación Educativa Adventista Puerto Tejada	Acepto	3	3	3	3	3	3	3	3	4	4	5
217	2024-03-04 10:57:39	federico.c1220@gmail.com	Ni de acuerdo ni en desacuerdo	De acuerdo	Completamente de acuerdo	Ni de acuerdo ni en desacuerdo	De acuerdo	Completamente de acuerdo	Ni de acuerdo ni en desacuerdo	De acuerdo	Completamente de acuerdo	Ni de acuerdo ni en desacuerdo	Ni de acuerdo ni en desacuerdo	De acuerdo	Completamente de acuerdo	Ni de acuerdo ni en desacuerdo	De acuerdo	Completamente de acuerdo	Ni de acuerdo ni en desacuerdo	De acuerdo	Completamente de acuerdo	Ni de acuerdo ni en desacuerdo	De acuerdo	Completamente de acuerdo	Ni de acuerdo ni en desacuerdo	De acuerdo	Completamente de acuerdo	Ni de acuerdo ni en desacuerdo	Masculino	31-40	Posgrado	4-6 años	Adventista	Docente	No denominacional	Termino fijo	Corporación Educativa Adventista Los Cámbulos	Acepto	3	4	5	3	4	5	3	4	5	3	3
218	2024-03-04 10:58:53	botiaamayahannah@gmail.com	Ni de acuerdo ni en desacuerdo	De acuerdo	Ni de acuerdo ni en desacuerdo	Ni de acuerdo ni en desacuerdo	De acuerdo	Completamente de acuerdo	Ni de acuerdo ni en desacuerdo	De acuerdo	Completamente de acuerdo	Ni de acuerdo ni en desacuerdo	De acuerdo	Completamente de acuerdo	Completamente en desacuerdo	De acuerdo	Ni de acuerdo ni en desacuerdo	De acuerdo	De acuerdo	Completamente de acuerdo	Completamente de acuerdo	De acuerdo	De acuerdo	De acuerdo	Completamente de acuerdo	De acuerdo	Completamente de acuerdo	De acuerdo	Femenino	51-60	Posgrado	4-6 años	Adventista	Docente	No denominacional	Termino fijo	Colegio Adventista de San José del Guaviare	Acepto	3	4	3	3	4	5	3	4	5	3	4
219	2024-03-04 10:59:23	martinezbermudezjuanmanuel60@gmail.com	De acuerdo	De acuerdo	De acuerdo	De acuerdo	De acuerdo	De acuerdo	De acuerdo	De acuerdo	De acuerdo	De acuerdo	De acuerdo	De acuerdo	De acuerdo	De acuerdo	De acuerdo	De acuerdo	De acuerdo	De acuerdo	De acuerdo	De acuerdo	De acuerdo	De acuerdo	De acuerdo	De acuerdo	De acuerdo	De acuerdo	Masculino	31-40	Posgrado	4-6 años	Otra	Docente	No denominacional	Por prestación de servicios	Colegio Adventista de San José del Guaviare	Acepto	4	4	4	4	4	4	4	4	4	4	4
220	2024-03-04 10:59:33	4nagab1.090210@gmail.com	De acuerdo	Ni de acuerdo ni en desacuerdo	De acuerdo	De acuerdo	Completamente de acuerdo	De acuerdo	De acuerdo	De acuerdo	De acuerdo	De acuerdo	Ni de acuerdo ni en desacuerdo	De acuerdo	Ni de acuerdo ni en desacuerdo	Completamente de acuerdo	Completamente de acuerdo	Completamente de acuerdo	De acuerdo	Completamente de acuerdo	De acuerdo	De acuerdo	Ni de acuerdo ni en desacuerdo	De acuerdo	Ni de acuerdo ni en desacuerdo	De acuerdo	De acuerdo	Completamente de acuerdo	Femenino	20-30	Posgrado	Menos de un año	Otra	Docente	No denominacional	Termino fijo	Colegio Adventista de San José del Guaviare	Acepto	4	3	4	4	5	4	4	4	4	4	3
221	2024-03-04 11:00:04	juandperezbotache@gmail.com	De acuerdo	Completamente de acuerdo	De acuerdo	Ni de acuerdo ni en desacuerdo	Completamente de acuerdo	De acuerdo	De acuerdo	De acuerdo	Completamente de acuerdo	Completamente de acuerdo	De acuerdo	Ni de acuerdo ni en desacuerdo	De acuerdo	Completamente de acuerdo	De acuerdo	Completamente de acuerdo	Completamente de acuerdo	De acuerdo	Ni de acuerdo ni en desacuerdo	De acuerdo	Ni de acuerdo ni en desacuerdo	Completamente de acuerdo	Ni de acuerdo ni en desacuerdo	Ni de acuerdo ni en desacuerdo	Ni de acuerdo ni en desacuerdo	De acuerdo	Masculino	31-40	Posgrado	4-6 años	Adventista	Dirigente y docente	No denominacional	Termino fijo	Colegio Adventista del Norte	Acepto	4	5	4	3	5	4	4	4	5	5	4
222	2024-03-04 11:00:22	reyesquijanonicolas@gmail.com	Ni de acuerdo ni en desacuerdo	Ni de acuerdo ni en desacuerdo	De acuerdo	De acuerdo	Ni de acuerdo ni en desacuerdo	Completamente de acuerdo	Ni de acuerdo ni en desacuerdo	Ni de acuerdo ni en desacuerdo	De acuerdo	Completamente de acuerdo	Ni de acuerdo ni en desacuerdo	Ni de acuerdo ni en desacuerdo	De acuerdo	Completamente de acuerdo	De acuerdo	Ni de acuerdo ni en desacuerdo	Ni de acuerdo ni en desacuerdo	De acuerdo	Completamente de acuerdo	Completamente de acuerdo	De acuerdo	Completamente de acuerdo	Ni de acuerdo ni en desacuerdo	Ni de acuerdo ni en desacuerdo	Completamente de acuerdo	De acuerdo	Masculino	31-40	Posgrado	4-6 años	Adventista	Dirigente y docente	No denominacional	Termino fijo	Colegio Adventista de San José del Guaviare	Acepto	3	3	4	4	3	5	3	3	4	5	3
223	2024-03-04 11:00:35	parrasanchezsantiago289@gmail.com	Ni de acuerdo ni en desacuerdo	Ni de acuerdo ni en desacuerdo	Ni de acuerdo ni en desacuerdo	De acuerdo	Ni de acuerdo ni en desacuerdo	Ni de acuerdo ni en desacuerdo	De acuerdo	De acuerdo	De acuerdo	Ni de acuerdo ni en desacuerdo	Ni de acuerdo ni en desacuerdo	De acuerdo	Ni de acuerdo ni en desacuerdo	Ni de acuerdo ni en desacuerdo	Ni de acuerdo ni en desacuerdo	Ni de acuerdo ni en desacuerdo	Ni de acuerdo ni en desacuerdo	Ni de acuerdo ni en desacuerdo	De acuerdo	En desacuerdo	Ni de acuerdo ni en desacuerdo	Ni de acuerdo ni en desacuerdo	Ni de acuerdo ni en desacuerdo	Ni de acuerdo ni en desacuerdo	Ni de acuerdo ni en desacuerdo	En desacuerdo	Masculino	31-40	Posgrado	4-6 años	Adventista	Docente	No denominacional	Termino fijo	Colegio Adventista Emmanuel	Acepto	3	3	3	4	3	3	4	4	4	3	3
224	2024-03-04 11:00:57	piti2011arevalo@gmail.com	De acuerdo	En desacuerdo	Completamente de acuerdo	Completamente de acuerdo	Completamente en desacuerdo	Ni de acuerdo ni en desacuerdo	Completamente en desacuerdo	De acuerdo	En desacuerdo	En desacuerdo	Completamente de acuerdo	Completamente de acuerdo	Ni de acuerdo ni en desacuerdo	Completamente en desacuerdo	De acuerdo	Completamente de acuerdo	En desacuerdo	De acuerdo	Completamente en desacuerdo	En desacuerdo	De acuerdo	En desacuerdo	Completamente de acuerdo	Completamente de acuerdo	Completamente en desacuerdo	Completamente en desacuerdo	Masculino	20-30	Posgrado	4-6 años	Adventista	Docente	No denominacional	Por prestación de servicios	Colegio Adventista de San José del Guaviare	Acepto	4	2	5	5	1	3	1	4	2	2	5
225	2024-03-04 11:01:50	michelusme45@gmail.com	De acuerdo	En desacuerdo	Ni de acuerdo ni en desacuerdo	Completamente de acuerdo	Completamente en desacuerdo	Ni de acuerdo ni en desacuerdo	Completamente de acuerdo	En desacuerdo	Completamente en desacuerdo	Ni de acuerdo ni en desacuerdo	Ni de acuerdo ni en desacuerdo	De acuerdo	Completamente en desacuerdo	De acuerdo	En desacuerdo	Completamente de acuerdo	En desacuerdo	Completamente de acuerdo	En desacuerdo	Completamente en desacuerdo	Ni de acuerdo ni en desacuerdo	Ni de acuerdo ni en desacuerdo	De acuerdo	En desacuerdo	En desacuerdo	Completamente en desacuerdo	Femenino	20-30	Posgrado	4-6 años	Adventista	Docente	No denominacional	Por prestación de servicios	Colegio Adventista Emmanuel	Acepto	4	2	3	5	1	3	5	2	1	3	3
226	2024-03-04 11:02:09	paulette.a.zuluaga@gmail.com	De acuerdo	De acuerdo	Completamente de acuerdo	Completamente en desacuerdo	De acuerdo	De acuerdo	De acuerdo	Completamente de acuerdo	Ni de acuerdo ni en desacuerdo	Ni de acuerdo ni en desacuerdo	De acuerdo	Completamente de acuerdo	De acuerdo	Completamente de acuerdo	De acuerdo	Ni de acuerdo ni en desacuerdo	Ni de acuerdo ni en desacuerdo	De acuerdo	De acuerdo	De acuerdo	De acuerdo	En desacuerdo	De acuerdo	Completamente en desacuerdo	Completamente de acuerdo	De acuerdo	Femenino	31-40	Posgrado	4-6 años	Adventista	Docente	No denominacional	Termino fijo	Colegio Adventista de Granada	Acepto	4	4	5	1	4	4	4	5	3	3	4
227	2024-03-04 11:06:37	majorovi2011@gmail.com	De acuerdo	Completamente de acuerdo	Completamente de acuerdo	Completamente de acuerdo	Completamente de acuerdo	Completamente de acuerdo	Completamente de acuerdo	Completamente de acuerdo	Completamente de acuerdo	Completamente de acuerdo	Completamente de acuerdo	Completamente de acuerdo	Completamente de acuerdo	Completamente de acuerdo	Completamente de acuerdo	Completamente de acuerdo	Completamente de acuerdo	Completamente de acuerdo	Completamente de acuerdo	Completamente de acuerdo	Completamente de acuerdo	Completamente de acuerdo	Completamente de acuerdo	Completamente de acuerdo	Completamente de acuerdo	Completamente de acuerdo	Femenino	31-40	Técnico	1-3 años	Adventista	Dirigente y docente	Denominacional / Misionero	Por prestación de servicios	Colegio Adventista Emmanuel	Acepto	4	5	5	5	5	5	5	5	5	5	5
228	2024-03-04 11:07:58	gabrielotalora281@gmail.com	Completamente de acuerdo	Completamente de acuerdo	Completamente de acuerdo	Completamente de acuerdo	Completamente de acuerdo	Completamente de acuerdo	Completamente de acuerdo	Completamente de acuerdo	Completamente de acuerdo	Completamente de acuerdo	Completamente de acuerdo	Completamente de acuerdo	Completamente de acuerdo	Completamente de acuerdo	Completamente de acuerdo	Completamente de acuerdo	Completamente de acuerdo	Completamente de acuerdo	Completamente de acuerdo	Completamente de acuerdo	Completamente de acuerdo	Completamente de acuerdo	Completamente de acuerdo	Completamente de acuerdo	Completamente de acuerdo	Completamente de acuerdo	Masculino	31-40	Técnico	1-3 años	Adventista	Dirigente y docente	No denominacional	Por prestación de servicios	Colegio Adventista Emmanuel	Acepto	5	5	5	5	5	5	5	5	5	5	5
229	2024-03-04 11:08:48	dannacarolina.gomezbonilla@gmail.com	Ni de acuerdo ni en desacuerdo	De acuerdo	Completamente de acuerdo	Ni de acuerdo ni en desacuerdo	Completamente de acuerdo	Ni de acuerdo ni en desacuerdo	De acuerdo	Ni de acuerdo ni en desacuerdo	Completamente de acuerdo	Ni de acuerdo ni en desacuerdo	Completamente de acuerdo	De acuerdo	Ni de acuerdo ni en desacuerdo	Completamente de acuerdo	De acuerdo	Ni de acuerdo ni en desacuerdo	Ni de acuerdo ni en desacuerdo	Completamente de acuerdo	De acuerdo	Ni de acuerdo ni en desacuerdo	De acuerdo	Ni de acuerdo ni en desacuerdo	De acuerdo	Completamente de acuerdo	Ni de acuerdo ni en desacuerdo	De acuerdo	Femenino	20-30	Universitario	4-6 años	Adventista	Dirigente y docente	No denominacional	Contrato a término indefinido	Colegio Adventista de Villavicencio	Acepto	3	4	5	3	5	3	4	3	5	3	5
230	2024-03-04 11:22:05	paojht20@gmail.com	Ni de acuerdo ni en desacuerdo	De acuerdo	De acuerdo	De acuerdo	De acuerdo	De acuerdo	Ni de acuerdo ni en desacuerdo	Ni de acuerdo ni en desacuerdo	Ni de acuerdo ni en desacuerdo	En desacuerdo	De acuerdo	Ni de acuerdo ni en desacuerdo	Ni de acuerdo ni en desacuerdo	Ni de acuerdo ni en desacuerdo	De acuerdo	De acuerdo	Completamente de acuerdo	De acuerdo	De acuerdo	Ni de acuerdo ni en desacuerdo	Completamente de acuerdo	Completamente de acuerdo	Ni de acuerdo ni en desacuerdo	Ni de acuerdo ni en desacuerdo	De acuerdo	Completamente de acuerdo	Femenino	20-30	Universitario	1-3 años	Adventista	Docente	No denominacional	Por prestación de servicios	Colegio Adventista Maranatha de Ibagué	Acepto	3	4	4	4	4	4	3	3	3	2	4
231	2024-03-04 11:25:25	pc.daniel1234@gmail.com	De acuerdo	Ni de acuerdo ni en desacuerdo	De acuerdo	Ni de acuerdo ni en desacuerdo	Ni de acuerdo ni en desacuerdo	Completamente de acuerdo	De acuerdo	Ni de acuerdo ni en desacuerdo	De acuerdo	Ni de acuerdo ni en desacuerdo	De acuerdo	En desacuerdo	Ni de acuerdo ni en desacuerdo	Completamente de acuerdo	De acuerdo	Completamente en desacuerdo	Completamente de acuerdo	Ni de acuerdo ni en desacuerdo	Ni de acuerdo ni en desacuerdo	De acuerdo	De acuerdo	Completamente en desacuerdo	De acuerdo	Ni de acuerdo ni en desacuerdo	Ni de acuerdo ni en desacuerdo	De acuerdo	Masculino	31-40	Especialización	7-10 años	Adventista	Dirigente y docente	No denominacional	Contrato a término indefinido	Colegio Adventista Emmanuel	Acepto	4	3	4	3	3	5	4	3	4	3	4
232	2024-03-04 12:42:05	ricardo.rivas595@gmail.com	De acuerdo	De acuerdo	Completamente de acuerdo	Completamente de acuerdo	Completamente de acuerdo	De acuerdo	De acuerdo	Completamente de acuerdo	Completamente de acuerdo	De acuerdo	Completamente de acuerdo	De acuerdo	Completamente de acuerdo	Completamente de acuerdo	De acuerdo	De acuerdo	De acuerdo	De acuerdo	De acuerdo	De acuerdo	De acuerdo	De acuerdo	De acuerdo	De acuerdo	De acuerdo	De acuerdo	Masculino	31-40	Especialización	4-6 años	Adventista	Docente	No denominacional	Termino fijo	Corporación Educativa Adventista Puerto Tejada	Acepto	4	4	5	5	5	4	4	5	5	4	5
233	2024-03-04 12:51:09	yeyiito.gonzalez@gmail.com	De acuerdo	De acuerdo	De acuerdo	De acuerdo	De acuerdo	De acuerdo	De acuerdo	De acuerdo	De acuerdo	De acuerdo	De acuerdo	De acuerdo	De acuerdo	De acuerdo	De acuerdo	De acuerdo	De acuerdo	De acuerdo	De acuerdo	De acuerdo	De acuerdo	De acuerdo	De acuerdo	De acuerdo	De acuerdo	De acuerdo	Femenino	31-40	Especialización	7-10 años	Adventista	Docente	No denominacional	Termino fijo	Colegio Adventista de Granada	Acepto	4	4	4	4	4	4	4	4	4	4	4
234	2024-03-04 13:27:11	jennysuarez077@gmail.com	De acuerdo	De acuerdo	De acuerdo	De acuerdo	De acuerdo	De acuerdo	De acuerdo	De acuerdo	De acuerdo	De acuerdo	De acuerdo	De acuerdo	De acuerdo	De acuerdo	De acuerdo	De acuerdo	De acuerdo	De acuerdo	De acuerdo	De acuerdo	De acuerdo	De acuerdo	De acuerdo	De acuerdo	De acuerdo	De acuerdo	Femenino	31-40	Posgrado	4-6 años	Adventista	Docente	No denominacional	Termino fijo	Colegio Adventista de San José del Guaviare	Acepto	4	4	4	4	4	4	4	4	4	4	4
235	2024-03-04 13:30:16	wantonioarteaga@gmail.com	De acuerdo	De acuerdo	De acuerdo	De acuerdo	De acuerdo	En desacuerdo	De acuerdo	De acuerdo	De acuerdo	De acuerdo	De acuerdo	De acuerdo	De acuerdo	De acuerdo	De acuerdo	De acuerdo	De acuerdo	De acuerdo	De acuerdo	De acuerdo	De acuerdo	De acuerdo	De acuerdo	De acuerdo	De acuerdo	De acuerdo	Masculino	31-40	Universitario	Menos de un año	Adventista	Dirigente y docente	No denominacional	Contrato a término indefinido	Colegio Adventista de Ibagué	Acepto	4	4	4	4	4	2	4	4	4	4	4
236	2024-03-04 13:30:25	jhegarci02@gmail.com	De acuerdo	De acuerdo	De acuerdo	De acuerdo	De acuerdo	De acuerdo	De acuerdo	De acuerdo	De acuerdo	De acuerdo	De acuerdo	De acuerdo	De acuerdo	De acuerdo	De acuerdo	De acuerdo	De acuerdo	De acuerdo	De acuerdo	De acuerdo	De acuerdo	De acuerdo	De acuerdo	De acuerdo	Completamente de acuerdo	De acuerdo	Femenino	20-30	Posgrado	4-6 años	Adventista	Docente	No denominacional	Termino fijo	Colegio Adventista de San José del Guaviare	Acepto	4	4	4	4	4	4	4	4	4	4	4
237	2024-03-04 13:34:39	angela.alcazar29@gmail.com	De acuerdo	De acuerdo	De acuerdo	De acuerdo	De acuerdo	De acuerdo	De acuerdo	De acuerdo	De acuerdo	De acuerdo	De acuerdo	De acuerdo	De acuerdo	De acuerdo	De acuerdo	De acuerdo	De acuerdo	De acuerdo	De acuerdo	De acuerdo	De acuerdo	De acuerdo	De acuerdo	De acuerdo	De acuerdo	De acuerdo	Femenino	20-30	Posgrado	4-6 años	Adventista	Docente	Denominacional / Misionero	Termino fijo	Colegio Adventista del Norte	Acepto	4	4	4	4	4	4	4	4	4	4	4
238	2024-03-04 14:47:17	alejandroayalaordonez@gmail.com	En desacuerdo	En desacuerdo	Completamente en desacuerdo	En desacuerdo	Ni de acuerdo ni en desacuerdo	Completamente de acuerdo	De acuerdo	En desacuerdo	Completamente en desacuerdo	Completamente en desacuerdo	Completamente en desacuerdo	Ni de acuerdo ni en desacuerdo	Completamente de acuerdo	De acuerdo	De acuerdo	Completamente de acuerdo	Completamente en desacuerdo	En desacuerdo	Completamente en desacuerdo	Ni de acuerdo ni en desacuerdo	Completamente en desacuerdo	De acuerdo	Completamente en desacuerdo	Completamente en desacuerdo	Ni de acuerdo ni en desacuerdo	Completamente de acuerdo	Masculino	31-40	Especialización	4-6 años	Adventista	Docente	No denominacional	Termino fijo	Colegio Adventista Emmanuel	Acepto	2	2	1	2	3	5	4	2	1	1	1
239	2024-03-04 15:46:10	thomasbenitez151@gmail.com	En desacuerdo	En desacuerdo	En desacuerdo	En desacuerdo	En desacuerdo	En desacuerdo	En desacuerdo	En desacuerdo	En desacuerdo	En desacuerdo	En desacuerdo	En desacuerdo	En desacuerdo	En desacuerdo	En desacuerdo	En desacuerdo	En desacuerdo	En desacuerdo	En desacuerdo	En desacuerdo	En desacuerdo	En desacuerdo	En desacuerdo	En desacuerdo	En desacuerdo	En desacuerdo	Masculino	31-40	Posgrado	4-6 años	Adventista	Docente	No denominacional	Termino fijo	Colegio Adventista Baluarte Interamericano	Acepto	2	2	2	2	2	2	2	2	2	2	2
240	2024-03-04 15:53:40	emily05palomino@gmail.com	Ni de acuerdo ni en desacuerdo	Ni de acuerdo ni en desacuerdo	Ni de acuerdo ni en desacuerdo	Completamente de acuerdo	Ni de acuerdo ni en desacuerdo	De acuerdo	Completamente de acuerdo	Ni de acuerdo ni en desacuerdo	De acuerdo	Ni de acuerdo ni en desacuerdo	Ni de acuerdo ni en desacuerdo	Ni de acuerdo ni en desacuerdo	Ni de acuerdo ni en desacuerdo	Ni de acuerdo ni en desacuerdo	Ni de acuerdo ni en desacuerdo	De acuerdo	De acuerdo	De acuerdo	Ni de acuerdo ni en desacuerdo	De acuerdo	Ni de acuerdo ni en desacuerdo	Ni de acuerdo ni en desacuerdo	De acuerdo	Ni de acuerdo ni en desacuerdo	De acuerdo	Ni de acuerdo ni en desacuerdo	Femenino	20-30	Posgrado	Menos de un año	Otra	Docente	Denominacional / Misionero	Contrato a término indefinido	Colegio Adventista de San José del Guaviare	Acepto	3	3	3	5	3	4	5	3	4	3	3
241	2024-03-04 16:43:08	tureymoso@gmail.com	Completamente de acuerdo	De acuerdo	De acuerdo	De acuerdo	De acuerdo	De acuerdo	De acuerdo	De acuerdo	De acuerdo	De acuerdo	De acuerdo	De acuerdo	De acuerdo	De acuerdo	De acuerdo	De acuerdo	De acuerdo	De acuerdo	De acuerdo	De acuerdo	De acuerdo	De acuerdo	De acuerdo	De acuerdo	De acuerdo	De acuerdo	Masculino	31-40	Especialización	4-6 años	Adventista	Docente	No denominacional	Termino fijo	Colegio Adventista de Lerída	Acepto	5	4	4	4	4	4	4	4	4	4	4
242	2024-03-04 18:47:43	olmoscastilloo@gmail.com	Completamente de acuerdo	De acuerdo	De acuerdo	De acuerdo	De acuerdo	Completamente de acuerdo	Completamente de acuerdo	Completamente de acuerdo	Completamente de acuerdo	Completamente de acuerdo	Completamente de acuerdo	Completamente de acuerdo	Completamente de acuerdo	Completamente de acuerdo	Completamente de acuerdo	Completamente de acuerdo	Completamente de acuerdo	Completamente de acuerdo	Completamente de acuerdo	Completamente de acuerdo	Completamente de acuerdo	Completamente de acuerdo	Completamente de acuerdo	Completamente de acuerdo	Completamente de acuerdo	Completamente de acuerdo	Femenino	31-40	Posgrado	7-10 años	Adventista	Docente	No denominacional	Termino fijo	Colegio Adventista de Lerída	Acepto	5	4	4	4	4	5	5	5	5	5	5
243	2024-03-04 18:48:56	quefaia2315@gmail.com	Completamente de acuerdo	De acuerdo	Completamente de acuerdo	De acuerdo	De acuerdo	De acuerdo	De acuerdo	De acuerdo	Ni de acuerdo ni en desacuerdo	De acuerdo	De acuerdo	De acuerdo	De acuerdo	Ni de acuerdo ni en desacuerdo	De acuerdo	De acuerdo	Completamente de acuerdo	De acuerdo	De acuerdo	Completamente de acuerdo	Completamente de acuerdo	Completamente de acuerdo	De acuerdo	De acuerdo	Ni de acuerdo ni en desacuerdo	Ni de acuerdo ni en desacuerdo	Femenino	31-40	Posgrado	4-6 años	Adventista	Docente	No denominacional	Termino fijo	Colegio Adventista de Villavicencio	Acepto	5	4	5	4	4	4	4	4	3	4	4
244	2024-03-04 18:53:21	jennyarango145@gmail.com	De acuerdo	Completamente de acuerdo	De acuerdo	Completamente de acuerdo	De acuerdo	De acuerdo	De acuerdo	Completamente de acuerdo	De acuerdo	Completamente de acuerdo	De acuerdo	Completamente de acuerdo	De acuerdo	De acuerdo	De acuerdo	Completamente de acuerdo	Completamente de acuerdo	Completamente de acuerdo	Completamente de acuerdo	Completamente de acuerdo	Completamente de acuerdo	Completamente de acuerdo	Completamente de acuerdo	Completamente de acuerdo	De acuerdo	De acuerdo	Femenino	31-40	Especialización	4-6 años	Adventista	Docente	No denominacional	Termino fijo	Colegio Adventista de Lerída	Acepto	4	5	4	5	4	4	4	5	4	5	4
245	2024-03-04 19:02:33	xime.9820@gmail.com	De acuerdo	De acuerdo	De acuerdo	De acuerdo	De acuerdo	De acuerdo	De acuerdo	De acuerdo	De acuerdo	De acuerdo	De acuerdo	De acuerdo	De acuerdo	De acuerdo	De acuerdo	De acuerdo	De acuerdo	De acuerdo	De acuerdo	De acuerdo	De acuerdo	De acuerdo	De acuerdo	De acuerdo	De acuerdo	De acuerdo	Femenino	20-30	Técnico	+ 10 años	Adventista	Docente	Denominacional / Misionero	Por hora cátedra	Colegio Adventista de Ibagué	Acepto	4	4	4	4	4	4	4	4	4	4	4
246	2024-03-04 19:16:03	gloriayibeth@gmail.com	Completamente de acuerdo	Completamente de acuerdo	Completamente de acuerdo	Completamente de acuerdo	Completamente de acuerdo	Completamente de acuerdo	Completamente de acuerdo	Completamente de acuerdo	Completamente de acuerdo	Completamente de acuerdo	Completamente de acuerdo	Completamente de acuerdo	Completamente de acuerdo	Completamente de acuerdo	Completamente de acuerdo	Completamente de acuerdo	Completamente de acuerdo	Completamente de acuerdo	Completamente de acuerdo	Completamente de acuerdo	Completamente de acuerdo	Completamente de acuerdo	Completamente de acuerdo	Completamente de acuerdo	Completamente de acuerdo	Completamente de acuerdo	Femenino	31-40	Posgrado	4-6 años	Adventista	Dirigente y docente	No denominacional	Termino fijo	Colegio Adventista Maranatha de Ibagué	Acepto	5	5	5	5	5	5	5	5	5	5	5
247	2024-03-04 19:21:33	alejandravallejo2506@gmail.com	De acuerdo	De acuerdo	De acuerdo	De acuerdo	De acuerdo	De acuerdo	De acuerdo	De acuerdo	De acuerdo	De acuerdo	De acuerdo	De acuerdo	De acuerdo	De acuerdo	De acuerdo	De acuerdo	De acuerdo	De acuerdo	De acuerdo	De acuerdo	De acuerdo	De acuerdo	De acuerdo	De acuerdo	De acuerdo	De acuerdo	Femenino	31-40	Universitario	4-6 años	Adventista	Docente	No denominacional	Termino fijo	Colegio Adventista de Villavicencio	Acepto	4	4	4	4	4	4	4	4	4	4	4
248	2024-03-04 19:26:49	mariaesanabria89@gmail.com	Completamente en desacuerdo	Ni de acuerdo ni en desacuerdo	De acuerdo	Completamente en desacuerdo	De acuerdo	De acuerdo	De acuerdo	De acuerdo	De acuerdo	De acuerdo	De acuerdo	De acuerdo	De acuerdo	De acuerdo	De acuerdo	De acuerdo	De acuerdo	De acuerdo	De acuerdo	De acuerdo	De acuerdo	De acuerdo	De acuerdo	De acuerdo	De acuerdo	De acuerdo	Femenino	31-40	Especialización	4-6 años	Adventista	Docente	No denominacional	Termino fijo	Colegio Adventista Emmanuel	Acepto	1	3	4	1	4	4	4	4	4	4	4
249	2024-03-04 20:05:42	artunduagadiego096@gmail.com	De acuerdo	De acuerdo	De acuerdo	De acuerdo	De acuerdo	De acuerdo	De acuerdo	De acuerdo	De acuerdo	De acuerdo	De acuerdo	De acuerdo	De acuerdo	De acuerdo	De acuerdo	De acuerdo	De acuerdo	De acuerdo	De acuerdo	De acuerdo	De acuerdo	De acuerdo	De acuerdo	De acuerdo	De acuerdo	De acuerdo	Masculino	31-40	Posgrado	4-6 años	Adventista	Dirigente y docente	No denominacional	Termino fijo	Colegio Adventista de Villavicencio	Acepto	4	4	4	4	4	4	4	4	4	4	4
250	2024-03-04 20:07:37	edisonyohani@gmail.com	De acuerdo	De acuerdo	Completamente de acuerdo	De acuerdo	Completamente de acuerdo	Completamente de acuerdo	Completamente de acuerdo	Completamente de acuerdo	Completamente de acuerdo	Completamente de acuerdo	Completamente de acuerdo	Completamente de acuerdo	De acuerdo	De acuerdo	De acuerdo	Completamente de acuerdo	Completamente de acuerdo	Completamente de acuerdo	De acuerdo	De acuerdo	Completamente de acuerdo	De acuerdo	Completamente de acuerdo	Completamente de acuerdo	Completamente de acuerdo	Completamente de acuerdo	Masculino	41-50	Técnico	1-3 años	Adventista	Docente	Denominacional / Misionero	Contrato a término indefinido	Colegio Adventista de Ibagué	Acepto	4	4	5	4	5	5	5	5	5	5	5
251	2024-03-04 22:01:14	lauracatalinacardonav@gmail.com	Completamente de acuerdo	De acuerdo	Completamente de acuerdo	Completamente de acuerdo	Completamente de acuerdo	De acuerdo	De acuerdo	De acuerdo	Completamente de acuerdo	De acuerdo	Completamente de acuerdo	De acuerdo	De acuerdo	Completamente de acuerdo	Completamente de acuerdo	Completamente de acuerdo	De acuerdo	De acuerdo	De acuerdo	Completamente de acuerdo	Completamente de acuerdo	De acuerdo	De acuerdo	De acuerdo	De acuerdo	Completamente de acuerdo	Femenino	31-40	Posgrado	7-10 años	Adventista	Docente	No denominacional	Termino fijo	Colegio Adventista de Villavicencio	Acepto	5	4	5	5	5	4	4	4	5	4	5
252	2024-03-04 22:04:53	brahianfj712@gmail.com	De acuerdo	De acuerdo	De acuerdo	De acuerdo	De acuerdo	De acuerdo	De acuerdo	De acuerdo	De acuerdo	De acuerdo	De acuerdo	De acuerdo	De acuerdo	De acuerdo	De acuerdo	De acuerdo	De acuerdo	De acuerdo	De acuerdo	De acuerdo	De acuerdo	De acuerdo	De acuerdo	De acuerdo	De acuerdo	De acuerdo	Masculino	31-40	Especialización	4-6 años	Adventista	Docente	No denominacional	Termino fijo	Colegio Adventista Emmanuel	Acepto	4	4	4	4	4	4	4	4	4	4	4
253	2024-03-04 22:06:52	valenpin0210@gmail.com	Completamente en desacuerdo	De acuerdo	Completamente en desacuerdo	De acuerdo	De acuerdo	Completamente en desacuerdo	Completamente en desacuerdo	Completamente en desacuerdo	Completamente en desacuerdo	De acuerdo	De acuerdo	De acuerdo	Completamente en desacuerdo	De acuerdo	Completamente en desacuerdo	Completamente en desacuerdo	De acuerdo	De acuerdo	Completamente en desacuerdo	Completamente en desacuerdo	De acuerdo	De acuerdo	Completamente en desacuerdo	De acuerdo	Completamente en desacuerdo	De acuerdo	Femenino	31-40	Posgrado	7-10 años	Adventista	Docente	No denominacional	Termino fijo	Colegio Adventista de San José del Guaviare	Acepto	1	4	1	4	4	1	1	1	1	4	4
254	2024-03-04 22:07:13	marioarizaperdomo@gmail.com	De acuerdo	De acuerdo	Ni de acuerdo ni en desacuerdo	De acuerdo	Completamente de acuerdo	Completamente de acuerdo	De acuerdo	Completamente de acuerdo	De acuerdo	De acuerdo	De acuerdo	De acuerdo	De acuerdo	De acuerdo	Ni de acuerdo ni en desacuerdo	De acuerdo	De acuerdo	Completamente de acuerdo	Completamente de acuerdo	Completamente de acuerdo	Completamente de acuerdo	De acuerdo	De acuerdo	De acuerdo	De acuerdo	De acuerdo	Masculino	20-30	Universitario	Menos de un año	Adventista	Docente	No denominacional	Por hora cátedra	Colegio Adventista de Ibagué	Acepto	4	4	3	4	5	5	4	5	4	4	4
255	2024-03-04 22:10:55	mq26740@gmail.com	De acuerdo	De acuerdo	De acuerdo	De acuerdo	De acuerdo	De acuerdo	De acuerdo	De acuerdo	Completamente de acuerdo	Completamente de acuerdo	Completamente de acuerdo	De acuerdo	Completamente de acuerdo	De acuerdo	Completamente de acuerdo	De acuerdo	De acuerdo	Completamente de acuerdo	De acuerdo	Completamente de acuerdo	De acuerdo	De acuerdo	Completamente de acuerdo	Completamente de acuerdo	De acuerdo	Completamente de acuerdo	Femenino	31-40	Especialización	4-6 años	Adventista	Docente	No denominacional	Termino fijo	Colegio Adventista de Villavicencio	Acepto	4	4	4	4	4	4	4	4	5	5	5
256	2024-03-04 22:20:15	adineira@gmail.com	De acuerdo	De acuerdo	De acuerdo	De acuerdo	De acuerdo	De acuerdo	De acuerdo	De acuerdo	De acuerdo	De acuerdo	De acuerdo	De acuerdo	De acuerdo	De acuerdo	De acuerdo	De acuerdo	De acuerdo	De acuerdo	De acuerdo	De acuerdo	De acuerdo	De acuerdo	De acuerdo	De acuerdo	De acuerdo	De acuerdo	Femenino	31-40	Especialización	4-6 años	Adventista	Docente	No denominacional	Termino fijo	Colegio Adventista Emmanuel	Acepto	4	4	4	4	4	4	4	4	4	4	4
257	2024-03-04 22:21:43	ramosfntc@gmail.com	Completamente de acuerdo	Completamente de acuerdo	Completamente de acuerdo	Completamente de acuerdo	Completamente de acuerdo	Completamente de acuerdo	Completamente de acuerdo	Completamente de acuerdo	De acuerdo	Completamente de acuerdo	Completamente de acuerdo	Completamente de acuerdo	Completamente de acuerdo	Completamente de acuerdo	De acuerdo	Completamente de acuerdo	Completamente de acuerdo	Completamente de acuerdo	Completamente de acuerdo	Completamente de acuerdo	Completamente de acuerdo	De acuerdo	Completamente de acuerdo	Completamente de acuerdo	De acuerdo	Completamente de acuerdo	Masculino	31-40	Especialización	7-10 años	Adventista	Docente	No denominacional	Termino fijo	Colegio Adventista de Villavicencio	Acepto	5	5	5	5	5	5	5	5	4	5	5
258	2024-03-04 22:23:07	cristianvenegascontreras4@gmail.com	Completamente en desacuerdo	Ni de acuerdo ni en desacuerdo	Completamente en desacuerdo	De acuerdo	De acuerdo	Completamente de acuerdo	Completamente de acuerdo	Completamente de acuerdo	Completamente de acuerdo	De acuerdo	Completamente de acuerdo	De acuerdo	Completamente de acuerdo	Completamente de acuerdo	De acuerdo	Completamente de acuerdo	De acuerdo	Completamente de acuerdo	Completamente de acuerdo	Completamente de acuerdo	De acuerdo	Completamente de acuerdo	De acuerdo	De acuerdo	Completamente de acuerdo	Completamente de acuerdo	Masculino	31-40	Posgrado	+ 10 años	Adventista	Docente	No denominacional	Termino fijo	Colegio Adventista de Villavicencio	Acepto	1	3	1	4	4	5	5	5	5	4	5
259	2024-03-04 22:46:23	ag06112006@gmail.com	En desacuerdo	Ni de acuerdo ni en desacuerdo	Ni de acuerdo ni en desacuerdo	Completamente de acuerdo	Completamente de acuerdo	Completamente de acuerdo	Completamente de acuerdo	Completamente de acuerdo	Completamente de acuerdo	Completamente de acuerdo	Completamente de acuerdo	Completamente de acuerdo	Completamente de acuerdo	Completamente de acuerdo	Completamente de acuerdo	Completamente de acuerdo	Completamente de acuerdo	Completamente de acuerdo	Completamente de acuerdo	Completamente de acuerdo	Completamente de acuerdo	Completamente de acuerdo	Completamente de acuerdo	Completamente de acuerdo	Completamente de acuerdo	Completamente de acuerdo	Femenino	41-50	Posgrado	4-6 años	Adventista	Docente	No denominacional	Contrato a término indefinido	Institución Educativa Bolívar Escandón	Acepto	2	3	3	5	5	5	5	5	5	5	5
260	2024-03-04 22:53:36	baguidiazn@gmail.com	De acuerdo	De acuerdo	De acuerdo	De acuerdo	De acuerdo	De acuerdo	De acuerdo	De acuerdo	De acuerdo	De acuerdo	De acuerdo	De acuerdo	De acuerdo	De acuerdo	De acuerdo	De acuerdo	De acuerdo	De acuerdo	De acuerdo	De acuerdo	De acuerdo	De acuerdo	De acuerdo	De acuerdo	De acuerdo	De acuerdo	Femenino	20-30	Posgrado	4-6 años	Adventista	Docente	No denominacional	Termino fijo	Corporación Educativa Adventista Puerto Tejada	Acepto	4	4	4	4	4	4	4	4	4	4	4
261	2024-03-04 23:07:32	andreadiaz0305@gmail.com	De acuerdo	De acuerdo	Ni de acuerdo ni en desacuerdo	Ni de acuerdo ni en desacuerdo	Ni de acuerdo ni en desacuerdo	Completamente de acuerdo	De acuerdo	De acuerdo	Ni de acuerdo ni en desacuerdo	Ni de acuerdo ni en desacuerdo	De acuerdo	De acuerdo	De acuerdo	De acuerdo	En desacuerdo	De acuerdo	Completamente de acuerdo	De acuerdo	De acuerdo	Completamente de acuerdo	Completamente de acuerdo	Completamente de acuerdo	De acuerdo	De acuerdo	Completamente de acuerdo	Ni de acuerdo ni en desacuerdo	Femenino	31-40	Especialización	4-6 años	Adventista	Docente	No denominacional	Termino fijo	Colegio Adventista de San José del Guaviare	Acepto	4	4	3	3	3	5	4	4	3	3	4
262	2024-03-04 23:07:58	lopolopo232@gmail.com	De acuerdo	Completamente de acuerdo	Completamente de acuerdo	De acuerdo	De acuerdo	Completamente de acuerdo	Completamente de acuerdo	Completamente de acuerdo	De acuerdo	De acuerdo	De acuerdo	Completamente de acuerdo	De acuerdo	Completamente de acuerdo	De acuerdo	Completamente de acuerdo	Completamente de acuerdo	De acuerdo	De acuerdo	De acuerdo	De acuerdo	Completamente de acuerdo	Completamente de acuerdo	Completamente de acuerdo	Completamente de acuerdo	Completamente de acuerdo	Masculino	31-40	Especialización	7-10 años	Adventista	Docente	No denominacional	Termino fijo	Colegio Adventista de Villavicencio	Acepto	4	5	5	4	4	5	5	5	4	4	4
263	2024-03-04 23:22:34	jerobocanegra24@gmail.com	De acuerdo	De acuerdo	Completamente de acuerdo	Completamente de acuerdo	De acuerdo	De acuerdo	Completamente de acuerdo	Completamente de acuerdo	De acuerdo	De acuerdo	De acuerdo	De acuerdo	De acuerdo	De acuerdo	De acuerdo	De acuerdo	Ni de acuerdo ni en desacuerdo	Completamente de acuerdo	Completamente de acuerdo	Completamente de acuerdo	Ni de acuerdo ni en desacuerdo	Completamente de acuerdo	De acuerdo	De acuerdo	De acuerdo	Completamente de acuerdo	Masculino	31-40	Posgrado	7-10 años	Adventista	Docente	No denominacional	Termino fijo	Colegio Adventista de Villavicencio	Acepto	4	4	5	5	4	4	5	5	4	4	4
264	2024-03-05 06:04:03	jsvaronmo@ut.edu.co	De acuerdo	De acuerdo	De acuerdo	De acuerdo	De acuerdo	Completamente de acuerdo	Completamente de acuerdo	Completamente de acuerdo	De acuerdo	Completamente de acuerdo	De acuerdo	Completamente de acuerdo	Completamente de acuerdo	De acuerdo	Completamente de acuerdo	Completamente de acuerdo	De acuerdo	De acuerdo	Ni de acuerdo ni en desacuerdo	Ni de acuerdo ni en desacuerdo	Completamente de acuerdo	Completamente de acuerdo	Completamente de acuerdo	Completamente de acuerdo	De acuerdo	De acuerdo	Masculino	31-40	Posgrado	7-10 años	Adventista	Docente	No denominacional	Termino fijo	Colegio Adventista Emmanuel	Acepto	4	4	4	4	4	5	5	5	4	5	4
265	2024-03-05 07:35:58	wilmarandressierracruz67@gmail.com	Completamente de acuerdo	Completamente de acuerdo	Completamente de acuerdo	Completamente de acuerdo	Completamente de acuerdo	Completamente de acuerdo	Completamente de acuerdo	De acuerdo	De acuerdo	De acuerdo	Completamente de acuerdo	Completamente de acuerdo	Ni de acuerdo ni en desacuerdo	De acuerdo	De acuerdo	De acuerdo	De acuerdo	De acuerdo	De acuerdo	Completamente de acuerdo	Completamente de acuerdo	Completamente de acuerdo	Completamente de acuerdo	Completamente de acuerdo	Completamente de acuerdo	Completamente de acuerdo	Masculino	31-40	Posgrado	4-6 años	Adventista	Docente	No denominacional	Termino fijo	Colegio Adventista de Granada	Acepto	5	5	5	5	5	5	5	4	4	4	5
266	2024-03-05 08:10:21	kianavrn.222@gmail.com	Completamente de acuerdo	Completamente de acuerdo	Completamente de acuerdo	Completamente de acuerdo	Completamente de acuerdo	Completamente de acuerdo	Completamente de acuerdo	Completamente de acuerdo	Completamente de acuerdo	Completamente de acuerdo	De acuerdo	De acuerdo	De acuerdo	Completamente de acuerdo	Completamente de acuerdo	Completamente de acuerdo	Completamente de acuerdo	Completamente de acuerdo	Completamente de acuerdo	Completamente de acuerdo	Completamente de acuerdo	Completamente de acuerdo	Completamente de acuerdo	Completamente de acuerdo	Completamente de acuerdo	Completamente de acuerdo	Femenino	31-40	Especialización	4-6 años	Adventista	Docente	No denominacional	Termino fijo	Corporación Educativa Adventista Los Cámbulos	Acepto	5	5	5	5	5	5	5	5	5	5	4
267	2024-03-05 08:21:33	acorrales337@gmail.com	Completamente de acuerdo	Completamente de acuerdo	Completamente de acuerdo	Completamente de acuerdo	Completamente de acuerdo	Completamente de acuerdo	Completamente de acuerdo	Completamente de acuerdo	Completamente de acuerdo	Completamente de acuerdo	Completamente de acuerdo	Completamente de acuerdo	Completamente de acuerdo	Completamente de acuerdo	Completamente de acuerdo	Completamente de acuerdo	Completamente de acuerdo	Completamente de acuerdo	Completamente de acuerdo	Completamente de acuerdo	Completamente de acuerdo	Completamente de acuerdo	Completamente de acuerdo	Completamente de acuerdo	Completamente de acuerdo	Completamente de acuerdo	Femenino	41-50	Posgrado	4-6 años	Adventista	Docente	No denominacional	Termino fijo	Colegio Adventista Emmanuel	Acepto	5	5	5	5	5	5	5	5	5	5	5
268	2024-03-05 08:27:21	cfrincon74@gmail.com	Completamente de acuerdo	Completamente de acuerdo	Completamente de acuerdo	Completamente de acuerdo	Completamente de acuerdo	Completamente de acuerdo	Completamente de acuerdo	Completamente de acuerdo	Completamente de acuerdo	Completamente de acuerdo	Completamente de acuerdo	Completamente de acuerdo	Completamente de acuerdo	Completamente de acuerdo	Completamente de acuerdo	Completamente de acuerdo	Completamente de acuerdo	Completamente de acuerdo	Completamente de acuerdo	Completamente de acuerdo	Completamente de acuerdo	Completamente de acuerdo	Completamente de acuerdo	Completamente de acuerdo	Completamente de acuerdo	Completamente de acuerdo	Femenino	31-40	Especialización	4-6 años	Adventista	Docente	No denominacional	Por prestación de servicios	Colegio Adventista Emmanuel	Acepto	5	5	5	5	5	5	5	5	5	5	5
269	2024-03-05 08:32:44	kiana.rinconn@gmail.com	Completamente de acuerdo	Completamente de acuerdo	Completamente de acuerdo	Completamente de acuerdo	Completamente de acuerdo	Completamente de acuerdo	Completamente de acuerdo	Completamente de acuerdo	Completamente de acuerdo	Completamente de acuerdo	Completamente de acuerdo	Completamente de acuerdo	Completamente de acuerdo	Completamente de acuerdo	Completamente de acuerdo	Completamente de acuerdo	Completamente de acuerdo	Completamente de acuerdo	Completamente de acuerdo	Completamente de acuerdo	Completamente de acuerdo	Completamente de acuerdo	Completamente de acuerdo	Completamente de acuerdo	Completamente de acuerdo	Completamente de acuerdo	Femenino	31-40	Especialización	4-6 años	Adventista	Docente	No denominacional	Termino fijo	Corporación Educativa Adventista Los Cámbulos	Acepto	5	5	5	5	5	5	5	5	5	5	5
270	2024-03-05 09:04:17	lealjuanelcrack07@gmail.com	Ni de acuerdo ni en desacuerdo	Ni de acuerdo ni en desacuerdo	Ni de acuerdo ni en desacuerdo	Ni de acuerdo ni en desacuerdo	Ni de acuerdo ni en desacuerdo	Ni de acuerdo ni en desacuerdo	Ni de acuerdo ni en desacuerdo	Ni de acuerdo ni en desacuerdo	Ni de acuerdo ni en desacuerdo	Ni de acuerdo ni en desacuerdo	Ni de acuerdo ni en desacuerdo	Ni de acuerdo ni en desacuerdo	Ni de acuerdo ni en desacuerdo	Ni de acuerdo ni en desacuerdo	Ni de acuerdo ni en desacuerdo	Ni de acuerdo ni en desacuerdo	Ni de acuerdo ni en desacuerdo	Ni de acuerdo ni en desacuerdo	Ni de acuerdo ni en desacuerdo	Ni de acuerdo ni en desacuerdo	Ni de acuerdo ni en desacuerdo	Ni de acuerdo ni en desacuerdo	Ni de acuerdo ni en desacuerdo	Ni de acuerdo ni en desacuerdo	Ni de acuerdo ni en desacuerdo	Ni de acuerdo ni en desacuerdo	Masculino	20-30	Especialización	4-6 años	Adventista	Dirigente y docente	Denominacional / Misionero	Contrato a término indefinido	Colegio Adventista de Ibagué	Acepto	3	3	3	3	3	3	3	3	3	3	3
271	2024-03-05 09:04:29	felipebarajas288@gmail.com	Ni de acuerdo ni en desacuerdo	Ni de acuerdo ni en desacuerdo	Ni de acuerdo ni en desacuerdo	Ni de acuerdo ni en desacuerdo	Ni de acuerdo ni en desacuerdo	Ni de acuerdo ni en desacuerdo	Ni de acuerdo ni en desacuerdo	Ni de acuerdo ni en desacuerdo	Ni de acuerdo ni en desacuerdo	Ni de acuerdo ni en desacuerdo	Ni de acuerdo ni en desacuerdo	Ni de acuerdo ni en desacuerdo	Ni de acuerdo ni en desacuerdo	Ni de acuerdo ni en desacuerdo	Ni de acuerdo ni en desacuerdo	Ni de acuerdo ni en desacuerdo	Ni de acuerdo ni en desacuerdo	Ni de acuerdo ni en desacuerdo	Ni de acuerdo ni en desacuerdo	Ni de acuerdo ni en desacuerdo	Ni de acuerdo ni en desacuerdo	Ni de acuerdo ni en desacuerdo	Ni de acuerdo ni en desacuerdo	Ni de acuerdo ni en desacuerdo	Ni de acuerdo ni en desacuerdo	Ni de acuerdo ni en desacuerdo	Femenino	+ 60	Posgrado	+ 10 años	Otra	Dirigente y docente	Denominacional / Misionero	Por prestación de servicios	Colegio Adventista de Ibagué	Acepto	3	3	3	3	3	3	3	3	3	3	3
272	2024-03-05 09:05:56	jeancarloslabrador1@gmail.com	Ni de acuerdo ni en desacuerdo	Ni de acuerdo ni en desacuerdo	Ni de acuerdo ni en desacuerdo	Ni de acuerdo ni en desacuerdo	Ni de acuerdo ni en desacuerdo	Ni de acuerdo ni en desacuerdo	Ni de acuerdo ni en desacuerdo	Ni de acuerdo ni en desacuerdo	Ni de acuerdo ni en desacuerdo	Ni de acuerdo ni en desacuerdo	Ni de acuerdo ni en desacuerdo	Ni de acuerdo ni en desacuerdo	Ni de acuerdo ni en desacuerdo	Ni de acuerdo ni en desacuerdo	Ni de acuerdo ni en desacuerdo	Ni de acuerdo ni en desacuerdo	Ni de acuerdo ni en desacuerdo	Ni de acuerdo ni en desacuerdo	Ni de acuerdo ni en desacuerdo	Ni de acuerdo ni en desacuerdo	Ni de acuerdo ni en desacuerdo	Ni de acuerdo ni en desacuerdo	Ni de acuerdo ni en desacuerdo	Ni de acuerdo ni en desacuerdo	Ni de acuerdo ni en desacuerdo	Ni de acuerdo ni en desacuerdo	Masculino	41-50	Posgrado	4-6 años	Adventista	Dirigente y docente	Denominacional / Misionero	Por prestación de servicios	Colegio Adventista Maranatha de Ibagué	Acepto	3	3	3	3	3	3	3	3	3	3	3
273	2024-03-05 09:07:32	quinteroibarramariajose18@gmail.com	De acuerdo	Ni de acuerdo ni en desacuerdo	Ni de acuerdo ni en desacuerdo	Ni de acuerdo ni en desacuerdo	Ni de acuerdo ni en desacuerdo	Ni de acuerdo ni en desacuerdo	Ni de acuerdo ni en desacuerdo	Ni de acuerdo ni en desacuerdo	Ni de acuerdo ni en desacuerdo	Ni de acuerdo ni en desacuerdo	Ni de acuerdo ni en desacuerdo	Ni de acuerdo ni en desacuerdo	Ni de acuerdo ni en desacuerdo	Ni de acuerdo ni en desacuerdo	Ni de acuerdo ni en desacuerdo	Ni de acuerdo ni en desacuerdo	Ni de acuerdo ni en desacuerdo	Ni de acuerdo ni en desacuerdo	Ni de acuerdo ni en desacuerdo	Ni de acuerdo ni en desacuerdo	Ni de acuerdo ni en desacuerdo	Ni de acuerdo ni en desacuerdo	Ni de acuerdo ni en desacuerdo	Ni de acuerdo ni en desacuerdo	Ni de acuerdo ni en desacuerdo	Ni de acuerdo ni en desacuerdo	Femenino	41-50	Universitario	4-6 años	Adventista	Docente	No denominacional	Por prestación de servicios	Institución Educativa Bolívar Escandón	Acepto	4	3	3	3	3	3	3	3	3	3	3
274	2024-03-05 09:07:38	saralizparrarivas34@gmail.com	Completamente en desacuerdo	Ni de acuerdo ni en desacuerdo	En desacuerdo	De acuerdo	Completamente en desacuerdo	Completamente en desacuerdo	Ni de acuerdo ni en desacuerdo	Completamente en desacuerdo	Ni de acuerdo ni en desacuerdo	En desacuerdo	Completamente de acuerdo	Completamente de acuerdo	Ni de acuerdo ni en desacuerdo	Completamente en desacuerdo	Ni de acuerdo ni en desacuerdo	En desacuerdo	Completamente en desacuerdo	En desacuerdo	Completamente en desacuerdo	Ni de acuerdo ni en desacuerdo	Ni de acuerdo ni en desacuerdo	Completamente de acuerdo	Ni de acuerdo ni en desacuerdo	Ni de acuerdo ni en desacuerdo	Ni de acuerdo ni en desacuerdo	Completamente en desacuerdo	Femenino	41-50	Universitario	4-6 años	Adventista	Docente	No denominacional	Por prestación de servicios	Colegio Adventista de Ibagué	Acepto	1	3	2	4	1	1	3	1	3	2	5
275	2024-03-05 09:07:42	santiagomunozcampos2009@gmail.com	De acuerdo	En desacuerdo	Ni de acuerdo ni en desacuerdo	Completamente en desacuerdo	Completamente de acuerdo	En desacuerdo	Completamente de acuerdo	Ni de acuerdo ni en desacuerdo	Ni de acuerdo ni en desacuerdo	De acuerdo	Ni de acuerdo ni en desacuerdo	Completamente en desacuerdo	Ni de acuerdo ni en desacuerdo	En desacuerdo	Ni de acuerdo ni en desacuerdo	Completamente en desacuerdo	En desacuerdo	En desacuerdo	Completamente en desacuerdo	De acuerdo	De acuerdo	Ni de acuerdo ni en desacuerdo	En desacuerdo	En desacuerdo	En desacuerdo	Completamente en desacuerdo	Masculino	41-50	Posgrado	4-6 años	Adventista	Docente	No denominacional	Por prestación de servicios	Institución Educativa Bolívar Escandón	Acepto	4	2	3	1	5	2	5	3	3	4	3
276	2024-03-05 09:08:26	juanse27101010@gmail.com	Ni de acuerdo ni en desacuerdo	De acuerdo	Completamente de acuerdo	Ni de acuerdo ni en desacuerdo	Completamente de acuerdo	De acuerdo	Ni de acuerdo ni en desacuerdo	Completamente en desacuerdo	Ni de acuerdo ni en desacuerdo	De acuerdo	Completamente de acuerdo	De acuerdo	Completamente de acuerdo	Ni de acuerdo ni en desacuerdo	De acuerdo	Completamente en desacuerdo	Completamente de acuerdo	Completamente de acuerdo	Completamente de acuerdo	Completamente de acuerdo	Completamente de acuerdo	Completamente de acuerdo	Completamente de acuerdo	Completamente de acuerdo	De acuerdo	Completamente de acuerdo	Masculino	41-50	Universitario	4-6 años	Adventista	Docente	No denominacional	Por prestación de servicios	Colegio Adventista de Villavicencio	Acepto	3	4	5	3	5	4	3	1	3	4	5
277	2024-03-05 09:09:03	matiaschaconguardia@gmail.com	Ni de acuerdo ni en desacuerdo	En desacuerdo	Completamente en desacuerdo	Ni de acuerdo ni en desacuerdo	De acuerdo	Completamente de acuerdo	De acuerdo	Ni de acuerdo ni en desacuerdo	En desacuerdo	Ni de acuerdo ni en desacuerdo	De acuerdo	De acuerdo	De acuerdo	En desacuerdo	Completamente en desacuerdo	Completamente en desacuerdo	De acuerdo	Completamente de acuerdo	Ni de acuerdo ni en desacuerdo	De acuerdo	De acuerdo	De acuerdo	Completamente en desacuerdo	Ni de acuerdo ni en desacuerdo	En desacuerdo	De acuerdo	Masculino	41-50	Universitario	4-6 años	Adventista	Docente	No denominacional	Por prestación de servicios	Colegio Adventista del Norte	Acepto	3	2	1	3	4	5	4	3	2	3	4
278	2024-03-05 09:09:41	jerovalery13@gmail.com	En desacuerdo	Ni de acuerdo ni en desacuerdo	En desacuerdo	De acuerdo	Ni de acuerdo ni en desacuerdo	En desacuerdo	De acuerdo	Ni de acuerdo ni en desacuerdo	Completamente en desacuerdo	Completamente de acuerdo	Completamente en desacuerdo	En desacuerdo	En desacuerdo	En desacuerdo	Completamente en desacuerdo	Ni de acuerdo ni en desacuerdo	En desacuerdo	En desacuerdo	Completamente en desacuerdo	Ni de acuerdo ni en desacuerdo	De acuerdo	De acuerdo	Completamente en desacuerdo	Completamente en desacuerdo	Completamente en desacuerdo	Completamente de acuerdo	Femenino	41-50	Universitario	4-6 años	Adventista	Docente	No denominacional	Por prestación de servicios	Colegio Adventista Maranatha de Ibagué	Acepto	2	3	2	4	3	2	4	3	1	5	1
279	2024-03-05 09:12:13	dilantabares23@gmail.com	De acuerdo	De acuerdo	De acuerdo	Completamente de acuerdo	De acuerdo	De acuerdo	Ni de acuerdo ni en desacuerdo	Ni de acuerdo ni en desacuerdo	Ni de acuerdo ni en desacuerdo	Completamente de acuerdo	De acuerdo	De acuerdo	Completamente de acuerdo	Ni de acuerdo ni en desacuerdo	De acuerdo	De acuerdo	En desacuerdo	Ni de acuerdo ni en desacuerdo	Completamente de acuerdo	De acuerdo	De acuerdo	Completamente de acuerdo	Ni de acuerdo ni en desacuerdo	Ni de acuerdo ni en desacuerdo	Completamente de acuerdo	De acuerdo	Masculino	20-30	Técnico	Menos de un año	Otra	Dirigente y docente	No denominacional	Por hora cátedra	Colegio Adventista Maranatha de Ibagué	Acepto	4	4	4	5	4	4	3	3	3	5	4
280	2024-03-05 09:12:22	valeriamontealegremoreno05@gmail.com	De acuerdo	De acuerdo	De acuerdo	De acuerdo	De acuerdo	De acuerdo	De acuerdo	De acuerdo	De acuerdo	De acuerdo	De acuerdo	De acuerdo	De acuerdo	De acuerdo	De acuerdo	De acuerdo	De acuerdo	De acuerdo	De acuerdo	De acuerdo	De acuerdo	De acuerdo	De acuerdo	De acuerdo	De acuerdo	De acuerdo	Femenino	41-50	Universitario	4-6 años	Adventista	Docente	No denominacional	Por prestación de servicios	Colegio Adventista de Sogamoso	Acepto	4	4	4	4	4	4	4	4	4	4	4
281	2024-03-05 09:12:30	cvianchacollazos@gmail.com	Completamente de acuerdo	Completamente de acuerdo	Completamente en desacuerdo	De acuerdo	De acuerdo	En desacuerdo	Completamente en desacuerdo	Completamente en desacuerdo	Completamente en desacuerdo	Completamente de acuerdo	Completamente de acuerdo	Completamente de acuerdo	Completamente de acuerdo	Completamente de acuerdo	Completamente en desacuerdo	Completamente en desacuerdo	En desacuerdo	En desacuerdo	En desacuerdo	En desacuerdo	Completamente de acuerdo	Ni de acuerdo ni en desacuerdo	Completamente de acuerdo	Ni de acuerdo ni en desacuerdo	Ni de acuerdo ni en desacuerdo	Completamente en desacuerdo	Masculino	20-30	Técnico	1-3 años	Adventista	Docente	Denominacional / Misionero	Por hora cátedra	Corporación Educativa Adventista Puerto Tejada	Acepto	5	5	1	4	4	2	1	1	1	5	5
282	2024-03-05 09:14:15	lunasanti411@gmail.com	De acuerdo	De acuerdo	De acuerdo	En desacuerdo	De acuerdo	Completamente de acuerdo	Ni de acuerdo ni en desacuerdo	De acuerdo	De acuerdo	Completamente de acuerdo	De acuerdo	Completamente de acuerdo	Completamente de acuerdo	Ni de acuerdo ni en desacuerdo	En desacuerdo	Completamente de acuerdo	En desacuerdo	Completamente de acuerdo	En desacuerdo	Completamente de acuerdo	Completamente de acuerdo	Completamente de acuerdo	Completamente de acuerdo	Completamente de acuerdo	Completamente de acuerdo	Completamente de acuerdo	Masculino	41-50	Universitario	4-6 años	Adventista	Docente	No denominacional	Por prestación de servicios	Colegio Adventista de Ibagué	Acepto	4	4	4	2	4	5	3	4	4	5	4
283	2024-03-05 10:15:24	blabla320870@gmail.com	De acuerdo	Ni de acuerdo ni en desacuerdo	De acuerdo	De acuerdo	De acuerdo	Ni de acuerdo ni en desacuerdo	Ni de acuerdo ni en desacuerdo	En desacuerdo	De acuerdo	Ni de acuerdo ni en desacuerdo	De acuerdo	Ni de acuerdo ni en desacuerdo	Completamente de acuerdo	De acuerdo	De acuerdo	Ni de acuerdo ni en desacuerdo	De acuerdo	Ni de acuerdo ni en desacuerdo	En desacuerdo	Ni de acuerdo ni en desacuerdo	De acuerdo	De acuerdo	Completamente de acuerdo	Completamente en desacuerdo	En desacuerdo	Ni de acuerdo ni en desacuerdo	Masculino	20-30	Universitario	1-3 años	Adventista	Docente	No denominacional	Por prestación de servicios	Colegio Adventista de Villavicencio	Acepto	4	3	4	4	4	3	3	2	4	3	4
284	2024-03-05 10:15:55	marimendez121514@gmail.com	Ni de acuerdo ni en desacuerdo	De acuerdo	Completamente de acuerdo	Ni de acuerdo ni en desacuerdo	De acuerdo	Completamente de acuerdo	Completamente de acuerdo	De acuerdo	De acuerdo	Completamente de acuerdo	Completamente de acuerdo	De acuerdo	Completamente de acuerdo	Completamente de acuerdo	De acuerdo	Completamente de acuerdo	De acuerdo	Completamente de acuerdo	De acuerdo	Completamente de acuerdo	Completamente de acuerdo	De acuerdo	De acuerdo	De acuerdo	De acuerdo	Completamente de acuerdo	Femenino	20-30	Universitario	1-3 años	Adventista	Dirigente y docente	No denominacional	Por prestación de servicios	Colegio Adventista Baluarte Interamericano	Acepto	3	4	5	3	4	5	5	4	4	5	5
285	2024-03-05 10:16:09	sergio.prado.n27@gmail.com	Ni de acuerdo ni en desacuerdo	De acuerdo	Completamente de acuerdo	De acuerdo	Ni de acuerdo ni en desacuerdo	Completamente de acuerdo	Ni de acuerdo ni en desacuerdo	De acuerdo	Completamente de acuerdo	Ni de acuerdo ni en desacuerdo	De acuerdo	Ni de acuerdo ni en desacuerdo	Completamente de acuerdo	De acuerdo	De acuerdo	Ni de acuerdo ni en desacuerdo	De acuerdo	Ni de acuerdo ni en desacuerdo	Completamente de acuerdo	Ni de acuerdo ni en desacuerdo	De acuerdo	Ni de acuerdo ni en desacuerdo	Completamente de acuerdo	Completamente de acuerdo	De acuerdo	Ni de acuerdo ni en desacuerdo	Masculino	20-30	Universitario	1-3 años	Adventista	Dirigente y docente	No denominacional	Por prestación de servicios	Colegio Adventista de Ibagué	Acepto	3	4	5	4	3	5	3	4	5	3	4
286	2024-03-05 10:16:38	nahissaj@gmail.com	De acuerdo	Completamente de acuerdo	Completamente de acuerdo	De acuerdo	De acuerdo	Completamente de acuerdo	De acuerdo	Completamente de acuerdo	Completamente de acuerdo	De acuerdo	De acuerdo	De acuerdo	De acuerdo	De acuerdo	Completamente de acuerdo	Completamente de acuerdo	Completamente de acuerdo	Completamente de acuerdo	De acuerdo	De acuerdo	Completamente de acuerdo	De acuerdo	Completamente de acuerdo	Completamente de acuerdo	Completamente de acuerdo	De acuerdo	Femenino	20-30	Universitario	1-3 años	Adventista	Dirigente y docente	No denominacional	Por prestación de servicios	Colegio Adventista de Ibagué	Acepto	4	5	5	4	4	5	4	5	5	4	4
287	2024-03-05 10:17:35	juancronos49jpp@gmail.com	De acuerdo	De acuerdo	De acuerdo	De acuerdo	De acuerdo	De acuerdo	De acuerdo	De acuerdo	De acuerdo	De acuerdo	De acuerdo	De acuerdo	De acuerdo	De acuerdo	De acuerdo	De acuerdo	De acuerdo	De acuerdo	De acuerdo	De acuerdo	De acuerdo	De acuerdo	De acuerdo	De acuerdo	De acuerdo	De acuerdo	Masculino	20-30	Universitario	1-3 años	Otra	Docente	Denominacional / Misionero	Por prestación de servicios	Institución Educativa Bolívar Escandón	Acepto	4	4	4	4	4	4	4	4	4	4	4
288	2024-03-05 10:17:57	thomasalejandroescobarr1@gmail.com	Completamente de acuerdo	De acuerdo	De acuerdo	Completamente de acuerdo	Completamente de acuerdo	De acuerdo	De acuerdo	Completamente de acuerdo	Completamente de acuerdo	Completamente de acuerdo	De acuerdo	Completamente de acuerdo	Completamente de acuerdo	De acuerdo	De acuerdo	Completamente de acuerdo	De acuerdo	De acuerdo	De acuerdo	Completamente de acuerdo	Completamente de acuerdo	De acuerdo	Completamente de acuerdo	De acuerdo	Completamente de acuerdo	Completamente de acuerdo	Masculino	41-50	Universitario	1-3 años	Otra	Dirigente y docente	Denominacional / Misionero	Por prestación de servicios	Colegio Adventista de Villavicencio	Acepto	5	4	4	5	5	4	4	5	5	5	4
289	2024-03-05 10:18:01	santiag0rodrix23@gmail.com	De acuerdo	Completamente de acuerdo	Completamente de acuerdo	De acuerdo	Completamente de acuerdo	De acuerdo	De acuerdo	Completamente de acuerdo	Completamente de acuerdo	De acuerdo	De acuerdo	De acuerdo	Completamente de acuerdo	De acuerdo	Completamente de acuerdo	De acuerdo	Completamente de acuerdo	De acuerdo	Completamente de acuerdo	De acuerdo	De acuerdo	Completamente de acuerdo	De acuerdo	Completamente de acuerdo	De acuerdo	De acuerdo	Masculino	20-30	Universitario	1-3 años	Adventista	Dirigente y docente	No denominacional	Por prestación de servicios	Colegio Adventista Maranatha de Ibagué	Acepto	4	5	5	4	5	4	4	5	5	4	4
290	2024-03-05 10:19:15	juma200811@gmail.com	Ni de acuerdo ni en desacuerdo	Ni de acuerdo ni en desacuerdo	Ni de acuerdo ni en desacuerdo	De acuerdo	Ni de acuerdo ni en desacuerdo	Ni de acuerdo ni en desacuerdo	Completamente de acuerdo	Completamente de acuerdo	Completamente de acuerdo	Ni de acuerdo ni en desacuerdo	Completamente de acuerdo	De acuerdo	Ni de acuerdo ni en desacuerdo	De acuerdo	Ni de acuerdo ni en desacuerdo	En desacuerdo	De acuerdo	Ni de acuerdo ni en desacuerdo	Ni de acuerdo ni en desacuerdo	Ni de acuerdo ni en desacuerdo	Ni de acuerdo ni en desacuerdo	Ni de acuerdo ni en desacuerdo	Ni de acuerdo ni en desacuerdo	Ni de acuerdo ni en desacuerdo	Ni de acuerdo ni en desacuerdo	De acuerdo	Masculino	20-30	Universitario	1-3 años	Adventista	Dirigente y docente	No denominacional	Por prestación de servicios	Colegio Adventista de Lerída	Acepto	3	3	3	4	3	3	5	5	5	3	5
291	2024-03-05 10:20:19	quirogabravom@gmail.com	De acuerdo	Completamente de acuerdo	De acuerdo	Completamente de acuerdo	De acuerdo	De acuerdo	De acuerdo	Completamente de acuerdo	Completamente de acuerdo	Completamente de acuerdo	Completamente de acuerdo	De acuerdo	De acuerdo	Completamente de acuerdo	Completamente de acuerdo	Completamente de acuerdo	De acuerdo	Completamente de acuerdo	De acuerdo	De acuerdo	De acuerdo	De acuerdo	De acuerdo	De acuerdo	De acuerdo	Completamente de acuerdo	Masculino	20-30	Universitario	1-3 años	Adventista	Docente	No denominacional	Termino fijo	Colegio Adventista de San José del Guaviare	Acepto	4	5	4	5	4	4	4	5	5	5	5
292	2024-03-05 10:22:38	rubyamor2206@gmail.com	Completamente de acuerdo	De acuerdo	Completamente de acuerdo	Completamente de acuerdo	De acuerdo	De acuerdo	Completamente de acuerdo	De acuerdo	Completamente de acuerdo	Completamente de acuerdo	Completamente de acuerdo	Completamente de acuerdo	Completamente de acuerdo	De acuerdo	De acuerdo	Completamente de acuerdo	Completamente de acuerdo	De acuerdo	Completamente de acuerdo	Completamente de acuerdo	Completamente de acuerdo	Completamente de acuerdo	De acuerdo	De acuerdo	De acuerdo	Completamente de acuerdo	Femenino	20-30	Universitario	1-3 años	Adventista	Dirigente y docente	No denominacional	Por prestación de servicios	Colegio Adventista de Villavicencio	Acepto	5	4	5	5	4	4	5	4	5	5	5
293	2024-03-05 10:29:43	majo.15arias@gmail.com	Completamente de acuerdo	De acuerdo	De acuerdo	Completamente de acuerdo	Completamente de acuerdo	Completamente de acuerdo	Completamente de acuerdo	Completamente de acuerdo	Completamente de acuerdo	Completamente de acuerdo	Completamente de acuerdo	Completamente de acuerdo	Completamente de acuerdo	Completamente de acuerdo	Completamente de acuerdo	Completamente de acuerdo	Completamente de acuerdo	Completamente de acuerdo	Completamente de acuerdo	Completamente de acuerdo	Completamente de acuerdo	Completamente de acuerdo	De acuerdo	De acuerdo	De acuerdo	De acuerdo	Femenino	20-30	Universitario	Menos de un año	Adventista	Dirigente y docente	Denominacional / Misionero	Termino fijo	Corporación Educativa Adventista Puerto Tejada	Acepto	5	4	4	5	5	5	5	5	5	5	5
294	2024-03-05 13:58:30	baguisara04@gmail.com	En desacuerdo	De acuerdo	En desacuerdo	De acuerdo	En desacuerdo	De acuerdo	En desacuerdo	De acuerdo	En desacuerdo	De acuerdo	En desacuerdo	De acuerdo	En desacuerdo	De acuerdo	En desacuerdo	De acuerdo	En desacuerdo	De acuerdo	En desacuerdo	De acuerdo	En desacuerdo	De acuerdo	En desacuerdo	De acuerdo	En desacuerdo	De acuerdo	Femenino	31-40	Especialización	4-6 años	Adventista	Docente	No denominacional	Termino fijo	Colegio Adventista de San José del Guaviare	Acepto	2	4	2	4	2	4	2	4	2	4	2
295	2024-03-05 14:03:42	armandorolo1959@gmail.com	En desacuerdo	De acuerdo	En desacuerdo	De acuerdo	En desacuerdo	De acuerdo	En desacuerdo	De acuerdo	En desacuerdo	De acuerdo	En desacuerdo	De acuerdo	En desacuerdo	De acuerdo	En desacuerdo	De acuerdo	En desacuerdo	De acuerdo	En desacuerdo	De acuerdo	En desacuerdo	De acuerdo	En desacuerdo	De acuerdo	En desacuerdo	De acuerdo	Masculino	31-40	Especialización	4-6 años	Adventista	Docente	No denominacional	Termino fijo	Colegio Adventista de Granada	Acepto	2	4	2	4	2	4	2	4	2	4	2
296	2024-03-08 17:55:18	juanesortizs70@gmail.com	Completamente de acuerdo	De acuerdo	De acuerdo	De acuerdo	De acuerdo	De acuerdo	De acuerdo	De acuerdo	De acuerdo	De acuerdo	De acuerdo	Ni de acuerdo ni en desacuerdo	De acuerdo	De acuerdo	Ni de acuerdo ni en desacuerdo	Ni de acuerdo ni en desacuerdo	De acuerdo	De acuerdo	De acuerdo	De acuerdo	De acuerdo	De acuerdo	De acuerdo	De acuerdo	De acuerdo	De acuerdo	Masculino	20-30	Universitario	1-3 años	Adventista	Dirigente y docente	No denominacional	Contrato a término indefinido	Colegio Adventista de Ibagué	Acepto	5	4	4	4	4	4	4	4	4	4	4
297	2024-03-09 06:44:04	alejau2007@gmail.com	De acuerdo	Completamente de acuerdo	De acuerdo	Completamente de acuerdo	De acuerdo	Completamente de acuerdo	De acuerdo	Completamente de acuerdo	De acuerdo	Completamente de acuerdo	De acuerdo	Completamente de acuerdo	De acuerdo	Completamente de acuerdo	De acuerdo	Completamente de acuerdo	De acuerdo	Completamente de acuerdo	De acuerdo	Completamente de acuerdo	De acuerdo	Completamente de acuerdo	De acuerdo	Completamente de acuerdo	De acuerdo	Completamente de acuerdo	Masculino	31-40	Posgrado	7-10 años	Adventista	Docente	No denominacional	Termino fijo	Colegio Adventista de Sogamoso	Acepto	4	5	4	5	4	5	4	5	4	5	4
298	2024-03-16 16:55:48	melisaescobar@ut.edu.co	De acuerdo	De acuerdo	De acuerdo	Completamente de acuerdo	Completamente de acuerdo	Completamente de acuerdo	Completamente de acuerdo	Completamente de acuerdo	Completamente de acuerdo	Completamente de acuerdo	De acuerdo	Completamente de acuerdo	De acuerdo	De acuerdo	De acuerdo	Completamente de acuerdo	Completamente de acuerdo	Completamente de acuerdo	Completamente de acuerdo	Completamente de acuerdo	De acuerdo	De acuerdo	De acuerdo	De acuerdo	De acuerdo	De acuerdo	Femenino	31-40	Universitario	Menos de un año	Adventista	Docente	No denominacional	Termino fijo	Colegio Adventista Baluarte Interamericano	Acepto	4	4	4	5	5	5	5	5	5	5	4
299	2024-03-17 13:29:23	wally2512@gmail.com	De acuerdo	De acuerdo	De acuerdo	De acuerdo	De acuerdo	Completamente de acuerdo	Completamente de acuerdo	De acuerdo	Completamente de acuerdo	De acuerdo	Completamente de acuerdo	De acuerdo	De acuerdo	De acuerdo	De acuerdo	De acuerdo	De acuerdo	De acuerdo	De acuerdo	De acuerdo	De acuerdo	De acuerdo	De acuerdo	De acuerdo	De acuerdo	De acuerdo	Masculino	31-40	Posgrado	7-10 años	Adventista	Dirigente y docente	No denominacional	Termino fijo	Colegio Adventista Maranatha de Ibagué	Acepto	4	4	4	4	4	5	5	4	5	4	5
[truncated: 15 more columns]
